# Supplementary material for: Potential diagnostic and prognostic marker dimethylglycine dehydrogenase (DMGDH) suppresses hepatocellular carcinoma metastasis in vitro and in vivo
Source: Oncotarget. 2016 Apr 22;7(22):32607–16. doi: 10.18632/oncotarget.8927 (PMC5078037; doi:10.18632/oncotarget.8927)
Supplement: Supplementary file 2 [file oncotarget-07-32607-s002.xlsx]

## Sheet: Table S1a
*differentially expressed genes
symbol	Entrez
A1BG	1
A2M	2
A2MP1	3
NAT1	9
NAT2	10
SERPINA3	12
AADAC	13
AARS	16
ABAT	18
ABCA3	21
ABCF1	23
ABL1	25
ABL2	27
ACACA	31
ACACB	32
ACADL	33
ACADM	34
ACADS	35
ACADSB	36
ACADVL	37
ACAT1	38
ASIC1	41
ACLY	47
ACO1	48
ACOX1	51
ACP5	54
ACTA2	59
ACTB	60
ACTG1	71
ACTG2	72
ACTN4	81
ACTL6A	86
ACTN2	88
ACVRL1	94
ACY1	95
ACYP1	97
ACYP2	98
ADA	100
ADAM8	101
ADAR	103
ADARB2	105
ADCY1	107
ADCY3	109
ADCY5	111
ADCY8	114
PLIN2	123
ADH1A	124
ADH1B	125
ADH1C	126
ADH4	127
ADH5	128
ADH6	130
ADK	132
ADM	133
ADORA1	134
PARP1	142
ADRA1B	147
ADRA1A	148
ADRA2B	151
ADRA2C	152
ADRB2	154
ADRBK2	157
ADSL	158
ADSS	159
AP2A1	160
AP1B1	162
AP1G1	164
AFM	173
AFP	174
ACAN	176
AGL	178
AGTR1	185
AGXT	189
NR0B1	190
AHCY	191
AHSG	197
AKT2	208
ALAD	210
ALAS1	211
ABCD1	215
ALDH2	217
ALDH3A1	218
ALDH1B1	219
ALDH3B1	221
ALDH3A2	224
ALDOA	226
ALDOB	229
ALDOC	230
AKR1B1	231
ALOX5	240
ALOX5AP	241
ALOX15B	247
ALPI	248
ALPL	249
ALX3	257
AMH	268
AMHR2	269
AMPH	273
BIN1	274
AMT	275
AMY1A	276
AMY1C	277
AMY2B	280
ANGPT1	284
ANGPT2	285
ANK3	288
SLC25A5	292
SLC25A6	293
ANXA1	301
ANXA2	302
ANXA3	306
ANXA5	308
ANXA11	311
ANXA13	312
AOC2	314
AOX1	316
NUDT2	318
APOF	319
APBA1	320
APBA2	321
APBB1	322
APBB2	323
APC	324
APCS	325
BIRC3	330
BIRC5	332
APLP1	333
APOA1	335
APOA4	337
APOB	338
AQP8	343
APOC2	344
APOC3	345
APOC4	346
APOD	347
APOH	350
FAS	355
AQP1	358
AQP3	360
AQP7	364
AQP9	366
AR	367
ABCC6	368
ARF3	377
ARF5	381
ARG1	383
ARG2	384
RHOA	387
RHOB	388
RHOC	389
RND3	390
RHOG	391
ARHGAP4	393
ARHGDIA	396
ARHGDIG	398
RHOH	399
ARL1	400
ARL2	402
ARL3	403
ARNT	405
ARRB2	409
ARSD	414
ART4	420
ASAH1	427
ASGR1	432
ASGR2	433
ASL	435
ASNA1	439
ASNS	440
ASPA	443
ASPH	444
ASS1	445
SERPINC1	462
ATF3	467
ATF4	468
ATIC	471
ATP1A1	476
ATP1A2	477
ATP1B1	481
ATP1B3	483
ATP2A2	488
ATP2B1	490
ALDH7A1	501
ATP5B	506
ATP5E	514
ATP5G1	516
ATP5G2	517
ATP5G3	518
ATP6V0C	527
ATP6V1C1	528
ATP6V1E1	529
ATP6V0B	533
ATP6V1G2	534
ATP6V0A1	535
ATP6AP1	537
ATP7B	540
AUH	549
AVP	551
AVPR1A	552
AZGP1	563
BAAT	570
BAI2	576
BAI3	577
BAK1	578
BARD1	580
BAX	581
BBS1	582
BCAT1	586
BCAT2	587
BCHE	590
BCKDHB	594
CCND1	595
BCL2A1	597
BCL2L1	598
BCL3	602
BCL7A	605
BCL9	607
HCN2	610
BCR	613
BCS1L	617
BDH1	622
BDKRB1	623
BDKRB2	624
CFB	629
BFSP1	631
BGLAP	632
BGN	633
BHMT	635
BICD1	636
BID	637
BIK	638
BLK	640
BLM	641
BLMH	642
BLVRA	644
BMI1	648
BMP4	652
BMP5	653
BMP7	655
BMP8B	656
BOK	666
DST	667
BPHL	670
BRCA1	672
ZFP36L1	677
BSG	682
KLF9	687
BTF3	689
BUB1	699
BYSL	705
TSPO	706
SERPING1	710
C1R	715
C1S	716
C2	717
C3	718
C4BPA	722
C4BPB	725
C5	727
C5AR1	728
C6	729
C7	730
C8A	731
C8B	732
C9	735
TMEM258	746
DAGLA	747
MPPED1	758
CA2	760
CA4	762
CA5A	763
CA9	768
CA12	771
CACNA2D1	781
CACNB2	783
CACNB3	784
CACNG1	786
SLC25A20	788
CAD	790
CALB2	794
CALCA	796
CALM3	801
CALR	811
CALU	813
CAMK4	814
CAMK2A	815
CAMK2B	816
CANX	821
CAPG	822
CAPN1	823
CAPN2	824
CAPN3	825
CAPNS1	826
CAPN6	827
CAPZA2	830
CAPZB	832
CARS	833
CAT	847
CAV1	857
RUNX1T1	862
CBFA2T3	863
CBLN1	869
SERPINH1	871
CBR3	874
CBS	875
CCNA2	890
CCND2	894
CCNE1	898
CCNF	899
CCT6A	908
CD1A	909
CD1C	911
CD1D	912
CD1E	913
CD3E	916
CD3G	917
CD247	919
CD4	920
CD5L	922
CD6	923
CD7	924
CD8A	925
CD8B	926
CD9	928
CD19	930
CD22	933
CD34	947
SCARB1	949
ENTPD1	953
ENTPD2	954
ENTPD6	955
ENTPD5	957
CD44	960
CD58	965
CD63	967
CD68	968
CD69	969
CD81	975
CD151	977
CDA	978
CDK1	983
CDK11B	984
CDC6	990
CDC20	991
CDC25A	993
CDC25B	994
CDC25C	995
CDC27	996
CDC42	998
CDH1	999
CDH10	1008
CDH11	1009
CDH12	1010
CDH13	1012
CDH16	1014
CDK4	1019
CDK9	1025
CDKN2A	1029
CDKN2B	1030
CDKN2C	1031
CDKN2D	1032
CDKN3	1033
CDO1	1036
CDS1	1040
CD52	1043
CLGN	1047
CEACAM5	1048
CEBPA	1050
CEBPD	1052
CEBPG	1054
CEL	1056
CENPA	1058
CENPB	1059
CENPC	1060
CENPE	1062
CENPF	1063
CETN2	1069
CETP	1071
CFL1	1072
CFL2	1073
CTSC	1075
CFTR	1080
CGA	1081
CHAD	1101
RCBTB2	1102
RCC1	1104
CHD1	1105
CHD4	1108
CHEK1	1111
CHGA	1113
CHGB	1114
CHKB	1120
CHML	1122
CHN1	1123
CHRM3	1131
CHRNA1	1134
CHRNA4	1137
CHUK	1147
CIDEA	1149
CKB	1152
TBCB	1155
CKMT1A	1159
CKMT2	1160
ERCC8	1161
CKS1B	1163
CKS2	1164
AP1S1	1174
AP2S1	1175
CLCN2	1181
CLCN7	1186
CLCNKA	1187
CLU	1191
CLIC1	1192
CLK2	1196
TPP1	1200
CLN3	1201
CLNS1A	1207
CLPTM1	1209
CLTA	1211
CLTC	1213
CCR6	1235
ACKR2	1238
ABCC2	1244
CNGA1	1259
CNN1	1264
CNP	1267
COL1A1	1277
COL1A2	1278
COL2A1	1280
COL3A1	1281
COL4A1	1282
COL4A2	1284
COL4A4	1286
COL4A5	1287
COL4A6	1288
COL5A1	1289
COL5A2	1290
COL6A2	1292
COL6A3	1293
COL7A1	1294
COL8A1	1295
COL8A2	1296
COL9A1	1297
COL9A2	1298
COL11A1	1301
COL12A1	1303
COL15A1	1306
COL16A1	1307
COL17A1	1308
COMP	1311
COMT	1312
COPA	1314
KLF6	1316
SLC31A2	1318
CORT	1325
COX6A2	1339
COX6B1	1340
COX6C	1345
COX7A2	1347
COX8A	1351
CP	1356
CPA1	1357
CPA2	1358
CPB2	1361
CPD	1362
CPE	1363
CLDN4	1364
CPN1	1369
CPN2	1370
CPS1	1373
CPT1B	1375
CPT2	1376
CRAT	1384
CREB1	1385
ATF6B	1388
CRHBP	1393
CRIP1	1396
CRY2	1408
CRYAA	1409
CRYBB1	1414
CRYBB3	1417
CRYZ	1429
CS	1431
CSE1L	1434
CSF1	1435
CSNK1D	1453
CSNK1E	1454
CSNK2A1	1457
CSNK2B	1460
VCAN	1462
CSRP2	1466
CST1	1469
CSTB	1476
CSTF2	1478
CTBS	1486
CTBP1	1487
CTBP2	1488
CTH	1491
CTLA4	1493
CTNNA1	1495
CTNNA2	1496
CTNND2	1501
CTPS1	1503
CTRL	1506
CTSB	1508
CTSD	1509
CTSH	1512
CTSK	1513
CTSL	1514
CTSV	1515
CTSO	1519
CTSW	1521
CYB5A	1528
CYB561	1534
CYBA	1535
CYC1	1537
CYLD	1540
CYP1A1	1543
CYP1A2	1544
CYP2A6	1548
CYP2A7	1549
CYP2B6	1555
NR_001278	1556
CYP2C19	1557
CYP2C8	1558
CYP2C9	1559
CYP2C18	1562
CYP2D6	1565
CYP2E1	1571
CYP2J2	1573
CYP3A4	1576
CYP3A5	1577
CYP4A11	1579
CYP8B1	1582
CYP17A1	1586
CYP26A1	1592
CYP27A1	1593
CYP27B1	1594
DAB1	1600
DAB2	1601
DACH1	1602
DAD1	1603
DGKG	1608
DAO	1610
DAP	1611
DAPK1	1612
DAPK3	1613
DAXX	1616
DBH	1621
DBN1	1627
DBT	1629
DCN	1634
ACE	1636
DCTN1	1639
DDB1	1642
GADD45A	1647
DDOST	1650
DDX1	1653
DDX5	1655
DMXL1	1657
DHX8	1659
DHX9	1660
DDX10	1662
DDX11	1663
DHX15	1665
DECR1	1666
DFNA5	1687
COCH	1690
DGUOK	1716
DHCR7	1717
DHODH	1723
DHPS	1725
CYB5R3	1727
NQO1	1728
DKC1	1736
DLAT	1737
DLG2	1740
DLX1	1745
DLX6	1750
DMD	1756
SARDH	1757
DMPK	1760
DMWD	1762
DNASE1L3	1776
DYNC1H1	1778
DYNC1I1	1780
DYNC1LI2	1783
DNMT1	1786
DNMT3A	1788
DNMT3B	1789
DOCK3	1795
DOK1	1796
DPAGT1	1798
DPEP1	1800
DPH1	1801
DPH2	1802
DPT	1805
DPYD	1806
DPYS	1807
DPYSL3	1809
DR1	1810
DRD1	1812
ARID3A	1820
ATN1	1822
RCAN1	1827
DSG1	1828
TSC22D3	1831
DSP	1832
SLC26A2	1836
DTNA	1837
DTNB	1838
ECM2	1842
DUSP1	1843
DUSP4	1846
DUSP6	1848
DUSP8	1850
DUSP9	1852
DUT	1854
DVL1	1855
DVL2	1856
E2F1	1869
E2F2	1870
E2F3	1871
E2F5	1875
E2F6	1876
EBF1	1879
TYMP	1890
ECH1	1891
ECHS1	1892
ECM1	1893
ECT2	1894
EDA	1896
EDN1	1906
EDNRB	1910
PHC1	1911
PHC2	1912
EEF1A2	1917
EEF1B2	1933
EEF1D	1936
EEF1G	1937
EIF2D	1939
EFNA1	1942
EFNA3	1944
EFNA4	1945
EFNB1	1947
EFNB3	1949
EGF	1950
CELSR3	1951
CELSR2	1952
MEGF8	1954
EGR1	1958
EGR2	1959
EHHADH	1962
EIF2S1	1965
EIF2S3	1968
EPHA2	1969
EIF4A1	1973
EIF4EBP1	1978
EIF4G2	1982
SERPINB1	1992
ELF2	1998
ELF3	1999
ELN	2006
EMD	2010
MARK2	2011
EMP1	2012
EMP3	2014
EMR1	2015
EMX1	2016
CTTN	2017
ENO2	2026
ENO3	2027
ENPEP	2028
ENSA	2029
SLC29A1	2030
EPAS1	2034
EPB41L1	2036
STOM	2040
EPHA1	2041
EPHA3	2042
EPHB1	2047
EPHB2	2048
EPHB6	2051
EPHX2	2053
CLN8	2055
EPO	2056
EPOR	2057
EPRS	2058
ERBB3	2065
ERCC1	2067
ERCC2	2068
ERF	2077
ERG	2078
FBL	2091
ESR1	2099
ESRRG	2104
ETFA	2108
ETFDH	2110
ETS1	2113
ETV4	2118
ETV5	2119
EVPL	2125
EXT1	2131
EXT2	2132
EXTL3	2137
EYA2	2139
EZH2	2146
F2	2147
F3	2152
F8	2157
F9	2158
F11	2160
F12	2161
F13A1	2162
F13B	2165
FAAH	2166
FABP4	2167
FABP1	2168
FABP5	2171
FABP6	2172
FANCA	2175
FANCC	2176
FANCD2	2177
FANCE	2178
ACSL1	2180
ACSL3	2181
ACSL4	2182
FAH	2184
PTK2B	2185
FANCG	2189
FAP	2191
FBLN1	2192
FARSA	2193
FASN	2194
FAT1	2195
FBN1	2200
EFEMP1	2202
FBP1	2203
FCGR1B	2210
FCGR2A	2212
FCGR2B	2213
FCN2	2220
FDFT1	2222
FDPS	2224
FDX1	2230
FEN1	2237
FGA	2243
FGB	2244
FGD1	2245
FGF5	2250
FGF8	2253
FGF12	2257
FGF13	2258
FGFR1	2260
GPC5	2262
FGFR4	2264
AF118092	2266
FGL1	2267
FHIT	2272
FHL3	2275
FIGF	2277
FOXF1	2294
FOXJ1	2302
FOXC2	2303
FOXM1	2305
FOXD2	2306
FOXS1	2307
FOXO1	2308
FLII	2314
MLANA	2315
FLNA	2316
FLNC	2318
FLOT2	2319
FLT1	2321
FLT3	2322
FLT3LG	2323
FLT4	2324
FMO1	2326
FMO3	2328
FMO4	2329
FMO5	2330
FOLH1	2346
FOLR1	2348
FOS	2353
FOSB	2354
FPGS	2356
FXN	2395
CENPI	2491
FUCA2	2519
GAST	2520
FUS	2521
FUT1	2523
FUT2	2524
FUT3	2525
FUT6	2528
DARC	2532
FYN	2534
FZD2	2535
G6PC	2538
G6PD	2539
SLC37A4	2542
GAGE1	2543
XRCC6	2547
GAA	2548
GAB1	2549
GABBR1	2550
GABRA3	2556
GABRD	2563
GAD1	2571
GAGE12I	2576
GAK	2580
GALE	2582
B4GALNT1	2583
GALK1	2584
GALK2	2585
GANC	2595
GAPDH	2597
GARS	2617
GAS1	2619
GATA2	2624
GATA3	2625
GATM	2628
GBA	2629
GBAP1	2630
GBAS	2631
GBP1	2633
GC	2638
GCDH	2639
GCGR	2642
GCH1	2643
GCKR	2646
KAT2A	2648
GCSH	2653
CERS1	2657
GDF2	2658
GDF10	2662
GDI1	2664
GEM	2669
GFPT1	2673
GFRA1	2674
GGT1	2678
GGT5	2687
GHR	2690
GHRHR	2692
GJA1	2697
GJA5	2702
GJB2	2706
GK	2710
GLA	2717
GPC3	2719
GLB1	2720
GCLM	2730
GLDC	2731
GLI1	2735
GLI2	2736
GLP1R	2740
GLRB	2743
GLS	2744
GLRX	2745
GLUD1	2746
GLUD2	2747
GLUL	2752
GMDS	2762
GMFB	2764
GNA12	2768
GNA15	2769
GNAL	2774
GNAO1	2775
GNAS	2778
GNAT1	2779
GNAZ	2781
GNB1	2782
GNB2	2783
GNG4	2786
GNGT1	2792
GNRH2	2797
GNS	2799
GOT1	2805
GOT2	2806
SFN	2810
GP1BA	2811
GP1BB	2812
GP2	2813
GPD2	2820
GPI	2821
GPLD1	2822
GPM6A	2823
CCR10	2826
GPR4	2828
NPBWR1	2831
GPR17	2840
GPR19	2842
GPR20	2843
MCHR1	2847
GPR35	2859
GRK6	2870
GPS1	2873
GPX1	2876
GPX7	2882
GRB2	2885
RAPGEF1	2889
GRIA2	2891
GRIA3	2892
GRIA4	2893
GRID1	2894
GRN	2896
GRIK4	2900
GRIK5	2901
GRIN2A	2903
GRIN2B	2904
GRIN2D	2906
GRINA	2907
NR3C1	2908
GRM8	2918
CXCL2	2920
PDIA3	2923
GSK3A	2931
GSN	2934
GSR	2936
GSTA2	2939
GSTA4	2941
GSTM1	2944
GSTM2	2946
GSTM3	2947
GSTM4	2948
GSTP1	2950
GSTZ1	2954
MSH6	2956
GTF2A2	2958
GTF2F1	2962
GTF2I	2969
BRF1	2972
GUCY1B2	2974
GTF3C2	2976
GUCA2A	2980
GUCY1A3	2982
GUCY2C	2984
GUK1	2987
GYG1	2992
GYS2	2998
GUCY2D	3000
GZMK	3003
H1F0	3005
HIST1H1C	3006
HIST1H1E	3008
HIST1H2AE	3012
HIST1H2AD	3013
H2AFX	3014
H2AFZ	3015
HIST1H2BG	3018
H3F3B	3021
HABP2	3026
HAGH	3029
HADH	3033
HAL	3034
HARS	3035
HAS1	3036
HBA1	3039
HBB	3043
HBE1	3046
HBG2	3048
HCCS	3052
SERPIND1	3053
HCFC1	3054
HDAC1	3065
HDAC2	3066
HDC	3067
HDGF	3068
HELLS	3070
HEXA	3073
HEXB	3074
CFH	3075
HFE	3077
CFHR1	3078
CFHR2	3080
HGD	3081
HGF	3082
HGFAC	3083
UBE2K	3093
HIVEP1	3096
HK1	3098
HK2	3099
HLA-A	3105
HLA-DMA	3108
HLA-DOB	3112
HLF	3131
HLA-F	3134
HMBS	3145
HMGB2	3148
HMGB3	3149
HMGN1	3150
HMGN2	3151
HMGCL	3155
HMGCR	3156
HMGCS1	3157
HMGCS2	3158
HMGA1	3159
HMMR	3161
HMOX1	3162
HNF4A	3172
HNMT	3176
SLC29A2	3177
HNRNPA1	3178
HNRNPAB	3182
HNRNPC	3183
HNRNPH2	3188
HNRNPL	3191
HNRNPU	3192
TLX1	3195
HOXA3	3200
HOXA4	3201
HOXA5	3202
HOXA6	3203
HOXA9	3205
HOXA10	3206
HOXA13	3209
HOXB3	3213
HOXB4	3214
HOXB6	3216
HOXC4	3221
HOXC5	3222
HOXC6	3223
HOXC9	3225
HOXC10	3226
HOXD1	3231
HOXD3	3232
HOXD4	3233
HOXD8	3234
HOXD9	3235
HOXD10	3236
HOXD11	3237
HP	3240
HPD	3242
HPGD	3248
HPN	3249
HPR	3250
HPX	3263
HRAS	3265
AGFG1	3267
HRH1	3269
HRC	3270
HRG	3273
HRH2	3274
PRMT2	3275
PRMT1	3276
HES1	3280
HSBP1	3281
HSD3B2	3284
HSD11B1	3290
HSD17B1	3292
HSD17B2	3294
HSD17B4	3295
HSF1	3297
DNAJB2	3300
HSPA1A	3303
HSPA1B	3304
HSPA2	3306
HSPA4	3308
HSPA5	3309
HSPA6	3310
HSP90AA1	3320
IGSF3	3321
HSP90AB1	3326
HSPD1	3329
HSPG2	3339
HTR1D	3352
HTR2B	3357
HTR3A	3359
TNC	3371
HYAL1	3373
IAPP	3375
IARS	3376
IBSP	3381
ICA1	3382
ICAM1	3383
ICAM2	3384
ICAM4	3386
IRF8	3394
ID1	3397
ID2	3398
IDH3B	3420
IDH3G	3421
IDI1	3422
IDUA	3425
CFI	3426
IFI27	3429
IFI35	3430
IFNG	3458
IFNGR2	3460
IFRD1	3475
IGBP1	3476
IGF1	3479
IGF2	3481
IGF2R	3482
IGFALS	3483
IGFBP1	3484
IGFBP3	3486
IGFBP4	3487
CYR61	3491
IGHMBP2	3508
IGJ	3512
IGSF1	3547
IHH	3549
IKBKB	3551
IL1R1	3554
IL1RAP	3556
IL1RN	3557
IL2RB	3560
IL4R	3566
IL6ST	3572
IL7R	3575
IL9R	3581
IL11	3589
IL12A	3592
IL13RA2	3598
IL15RA	3601
FOXK2	3607
ILF2	3608
ILF3	3609
ILK	3611
IMPA1	3612
IMPA2	3613
IMPDH1	3614
IMPDH2	3615
INCENP	3619
INHA	3623
INS	3630
INPP5B	3633
INPPL1	3636
INSIG1	3638
EIF3E	3646
PDX1	3651
IRAK1	3654
ITGA6	3655
IRAK2	3656
IRF2	3660
IRF3	3661
IRF4	3662
IRF5	3663
IRF6	3664
IRF7	3665
ITGA2	3673
ITGA2B	3674
ITGA4	3676
ITGA5	3678
ITGA7	3679
ITGA9	3680
ITGAD	3681
ITGAM	3684
ITGAV	3685
ITGAX	3687
ITGB1	3688
ITGB2	3689
EIF6	3692
ITGB5	3693
ITGB6	3694
ITIH1	3697
ITIH4	3700
ITK	3702
STT3A	3703
ITPK1	3705
ITPKA	3706
ITPR2	3709
ITPR3	3710
IVD	3712
JAG2	3714
JAK2	3717
JUN	3725
JUNB	3726
KAL1	3730
KCNA3	3738
KCND3	3752
KCNE1	3753
KCNG1	3755
KCNH2	3757
KCNJ4	3761
KCNJ5	3762
KCNJ11	3767
KCNJ14	3770
KCNJ16	3773
KCNN2	3781
KCNN3	3782
KCNN4	3783
KEL	3792
KHK	3795
KIF2A	3796
KIF3C	3797
KIF5B	3799
KIR2DL1	3802
KIR2DL3	3804
KIR2DL4	3805
KIR3DL1	3811
KIR3DL2	3812
KLKB1	3818
KLRB1	3820
KLRC1	3821
KLRC2	3822
KLRC3	3823
KLRD1	3824
KLC1	3831
KIF11	3832
KIFC1	3833
KIF25	3834
KPNB1	3837
KPNA2	3838
TNPO1	3842
KRT10	3858
KRT19	3880
L1CAM	3897
LAD1	3898
AFF3	3899
LAG3	3902
LAIR1	3903
LAIR2	3904
LAMA2	3908
LAMA3	3909
LAMA4	3910
LAMB1	3912
LAMB3	3914
LAMC1	3915
RPSA	3921
STMN1	3925
LASP1	3927
LBR	3930
LCAT	3931
LCK	3932
LCN2	3934
LCP2	3937
LDHB	3945
LDHC	3948
LDLR	3949
LECT2	3950
LEP	3952
LEPR	3953
LFNG	3955
LGALS1	3956
LGALS3	3958
LGALS3BP	3959
LGALS4	3960
LGALS9	3965
LIF	3976
LIFR	3977
LIG3	3980
LIG4	3981
LIMK1	3984
LIMK2	3985
LIMS1	3987
LIPC	3990
LIPE	3991
FADS1	3992
LLGL2	3993
FADS3	3995
LMAN1	3998
LMNA	4000
LMNB1	4001
PRICKLE3	4007
LOX	4015
LOXL1	4016
LOXL2	4017
LPA	4018
LPL	4023
LRP2	4036
LRP4	4038
LRP6	4040
LSP1	4046
LSS	4047
LTB	4050
CYP4F3	4051
LTBP1	4052
LTBP2	4053
LTF	4057
LTK	4058
BCAM	4059
LY6E	4061
LY6H	4062
LY9	4063
LY75	4065
LYZ	4069
TACSTD2	4070
TM4SF1	4071
EPCAM	4072
CAPRIN1	4076
MARCKS	4082
MAD2L1	4085
SMAD2	4087
SMAD5	4090
SMAD6	4091
SMAD9	4093
MAF	4094
MAFG	4097
MAG	4099
MAGEA1	4100
MAGEA3	4102
MAGEA4	4103
MAGEA6	4105
MAGEA8	4107
MAGEA10	4109
MAGEA11	4110
MAGEB1	4112
MAGEB2	4113
MAGEB3	4114
MAGEB4	4115
MAGOH	4116
MAN2B1	4125
MAOA	4128
MAOB	4129
MAP1A	4130
MAP2	4133
MAP4	4134
MAP6	4135
MAPT	4137
MARK1	4139
MAT1A	4143
MATK	4145
MATN3	4148
MAZ	4150
MB	4151
MBD1	4152
MBL2	4153
MCAM	4162
MCC	4163
MCL1	4170
MCM2	4171
MCM3	4172
MCM4	4173
MCM5	4174
MCM6	4175
MCM7	4176
MDFI	4188
MDH2	4191
ME1	4199
ME2	4200
MEA1	4201
MECP2	4204
MEF2A	4205
MEF2B	4207
MEF2D	4209
MEOX1	4222
MEOX2	4223
MEP1A	4224
MEP1B	4225
MEST	4232
METTL1	4234
MFAP4	4239
MFGE8	4240
MFI2	4241
MFNG	4242
SCGB2A1	4246
MGAT5	4249
CTAGE5	4253
KITLG	4254
MGMT	4255
MGP	4256
MGST1	4257
MICB	4277
MIP	4284
MKI67	4288
MLF1	4291
MAP3K9	4293
MAP3K10	4294
MAP3K11	4296
MLLT4	4301
MLLT6	4302
NR3C2	4306
MME	4311
MMP1	4312
MMP2	4313
MMP9	4318
MMP10	4319
MMP11	4320
MMP12	4321
MMP14	4323
MMP17	4326
ALDH6A1	4329
MNAT1	4331
MOBP	4336
MOV10	4343
CD200	4345
MPI	4351
MPP2	4355
MPP3	4356
MPV17	4358
MPZ	4359
MYO1B	4430
MSH2	4436
MSH5	4439
MSI1	4440
MSMB	4477
MSN	4478
MSR1	4481
MSRA	4482
MST1	4485
MSX1	4487
MT1A	4489
MT1B	4490
MT1E	4493
MT1F	4494
MT1G	4495
MT1H	4496
MT1M	4499
MT2A	4502
MT3	4504
NUDT1	4521
MTHFD1	4522
MTNR1A	4543
MTNR1B	4544
MTTP	4547
MTX1	4580
MUC1	4582
MUC3A	4584
MUC6	4588
TRIM37	4591
MUSK	4593
MUT	4594
MUTYH	4595
MVD	4597
MX2	4600
MYB	4602
MYBL1	4603
MYBL2	4605
MYCN	4613
MYD88	4615
GADD45B	4616
MYH4	4622
MYH8	4626
MYH9	4627
MYL1	4632
MYL3	4634
MYL6	4637
MYLK	4638
MYO1A	4640
MYO1D	4642
MYO1E	4643
MYO5A	4644
MYO5B	4645
MYO9A	4649
MYO9B	4650
MYO10	4651
NAB2	4665
NACA	4666
HNRNPM	4670
NAP1L1	4673
NAP1L3	4675
NAP1L4	4676
NARS	4677
NASP	4678
CEACAM6	4680
NBL1	4681
NCAM1	4684
NCAM2	4685
NCF2	4688
NCF4	4689
NCL	4691
NDUFA1	4694
NDUFA7	4701
NDUFA8	4702
NEB	4703
NDUFB9	4715
NDUFS2	4720
NDUFV1	4723
NDUFS4	4724
NDUFS6	4726
NDUFS8	4728
DRG1	4733
NEDD9	4739
NEFH	4744
NEK1	4750
NEK2	4751
NEU1	4758
NF2	4771
NFIA	4774
NFATC4	4776
NFE2L2	4780
NFIL3	4783
NFKB2	4791
NFKBIA	4792
NFKBIE	4794
NFKBIL1	4795
TONSL	4796
NFYA	4800
NGF	4803
NGFR	4804
NHP2L1	4809
NID1	4811
NINJ2	4815
NKG7	4818
NMB	4828
NME1	4830
NME1-NME2	4831
NNMT	4837
NOP2	4839
NONO	4841
NOTCH3	4854
NOV	4856
NPAS2	4862
NPC1	4864
NPHP1	4867
NPM1	4869
NPPB	4879
NPR3	4883
NPTX2	4885
NPY1R	4886
NPY5R	4889
NRAP	4892
NRCAM	4897
YBX1	4904
NSF	4905
NTF3	4908
NTHL1	4913
NTRK2	4915
NTRK3	4916
ROR2	4920
NTS	4922
NTSR1	4923
NUCB2	4925
NR4A2	4929
NVL	4931
GPR143	4935
OAS2	4939
OAT	4942
OCA2	4948
ODC1	4953
OGG1	4968
OLR1	4973
OMG	4974
ORC1	4998
ORM1	5004
ORM2	5005
OSM	5008
OTC	5009
OTX1	5013
OXCT1	5019
P2RX3	5024
P2RX4	5025
P2RY6	5031
P2RY11	5032
P4HA1	5033
P4HB	5034
PA2G4	5036
PEBP1	5037
PCSK6	5046
PAEP	5047
PAFAH1B3	5050
PRDX1	5052
PAH	5053
PAK1	5058
PAK3	5063
CNTN3	5067
REG3A	5068
PDCL	5082
PBX1	5087
PCBD1	5092
PCBP1	5093
PCBP2	5094
PCCA	5095
PCDH9	5101
SERPINA5	5104
PCK1	5105
PCK2	5106
PCNA	5111
PCP4	5121
PCSK5	5125
CDK16	5127
PCYT1A	5130
PDCD2	5134
PDE1A	5136
PDE2A	5138
PDE3B	5140
PDE4A	5141
PDE4C	5143
PDE6A	5145
PDE6G	5148
PDE8A	5151
PDE9A	5152
PDGFA	5154
PDGFB	5155
PDGFRL	5157
PDGFRB	5159
PDK1	5163
PDK2	5164
PDK4	5166
ENPP1	5167
ENPP2	5168
ENPP3	5169
PDZK1	5174
PEG3	5178
PER1	5187
PEX6	5190
PF4	5196
PFAS	5198
CFP	5199
PFDN2	5202
PFDN4	5203
ATP8B1	5205
PFKFB1	5207
PFKFB2	5208
PFKFB4	5210
PFKM	5213
PFKP	5214
PFN2	5217
CDK14	5218
PGAM1	5223
PGAM2	5224
PGC	5225
PGD	5226
PGF	5228
PGK1	5230
PGM1	5236
ABCB4	5244
PHB	5245
SLC25A3	5250
PHEX	5251
PHKA2	5256
PHYH	5264
SERPINA1	5265
PI3	5266
SERPINA4	5267
SERPINE2	5270
SERPINB8	5271
SERPINB9	5272
SERPINI1	5274
PIGC	5279
PIGF	5281
PIK3C2A	5286
PIK3C2B	5287
PIK3C2G	5288
PIK3CB	5291
PIK3R1	5295
PIK3R2	5296
PI4KA	5297
PI4KB	5298
PIN1	5300
PIN4	5303
PITX1	5307
PITX2	5308
PKD2	5311
PKHD1	5314
PKM	5315
PKNOX1	5316
PKP2	5318
PLA2G1B	5319
PLA2G2A	5320
PLA2G5	5322
PLAG1	5324
PLAT	5327
PLAU	5328
PLAUR	5329
PLCB3	5331
PLCG1	5335
PLCG2	5336
PLD1	5337
PLEC	5339
PLG	5340
PLGLB1	5342
SERPINF2	5345
PLIN1	5346
PLK1	5347
FXYD1	5348
FXYD3	5349
PLOD1	5351
PLOD2	5352
PLP1	5354
PLP2	5355
PLTP	5360
PLXNA1	5361
PLXNA2	5362
PLXNB3	5365
PMCH	5367
PML	5371
EXOSC9	5393
EXOSC10	5394
PRRX1	5396
PNMT	5409
UBL3	5412
PODXL	5420
POLA1	5422
POLD1	5424
POLR2C	5432
POLR2G	5436
POLR2K	5440
POLR2L	5441
PON1	5444
PON2	5445
PON3	5446
POR	5447
POU2F1	5451
POU6F1	5463
PPA1	5464
PPARG	5468
PPBP	5473
CTSA	5476
PPIA	5478
PPIB	5479
PPID	5481
PPL	5493
PPM1G	5496
PPOX	5498
PPP1CA	5499
PPP1CC	5501
PPP1R1A	5502
PPP1R2	5504
PPP1R7	5510
PPP1R8	5511
PPP2CA	5515
PPP2R1A	5518
PPP2R1B	5519
PPP2R2C	5522
PPP2R5A	5525
PPP2R5D	5528
PPT1	5538
PRCC	5546
PRELP	5549
PRG2	5553
PRIM1	5557
PRIM2	5558
PRKAA2	5563
PRKAB1	5564
PRKAB2	5565
PKIA	5569
PKIB	5570
PRKCD	5580
PKN1	5585
PRKCSH	5589
PRKDC	5591
PRKG1	5592
MAPK4	5596
MAPK11	5600
MAPK10	5602
MAPK13	5603
MAP2K2	5605
MAP2K3	5606
MAP2K7	5609
PROC	5624
PRODH	5625
PROS1	5627
PROX1	5629
PRPS1	5631
LGMN	5641
PRSS3	5645
MASP1	5648
PSAP	5660
PSMA4	5685
PSMA6	5687
PSMB1	5689
PSMB3	5691
PSMB4	5692
PSMB5	5693
PSMB10	5699
PSMC3	5702
PSMC4	5704
PSMC5	5705
PSMD3	5709
PSMD4	5710
PSMD8	5714
PSMD10	5716
PSMD11	5717
PSMD13	5719
PSPH	5723
PTAFR	5724
PTBP1	5725
PTGDR	5729
PTGFRN	5738
PTGIR	5739
PTGIS	5740
PTGS1	5742
PTGS2	5743
PTHLH	5744
PTH1R	5745
PTH2R	5746
PTK7	5754
PTN	5764
QSOX1	5768
PTPN12	5782
PTPN13	5783
PTPN14	5784
PTPRA	5786
PTPRB	5787
PTPRD	5789
PTPRCAP	5790
PTPRF	5792
PTPRN2	5799
PTPRO	5800
PTPRS	5802
PTS	5805
RAD1	5810
PVALB	5816
PVR	5817
PVRL1	5818
PVRL2	5819
PVT1	5820
ABCD3	5825
PXMP2	5827
PEX2	5828
PYCR1	5831
ALDH18A1	5832
PYGB	5834
PZP	5858
QARS	5859
QDPR	5860
RAB3A	5864
RAB3B	5865
RAB13	5872
RAB27B	5874
RABGGTB	5876
RABIF	5877
RAB5C	5878
RAC1	5879
RAC3	5881
RAD9A	5883
RAD21	5885
RAD51	5888
RAD51C	5889
RALA	5898
RALGDS	5900
RAN	5901
RANBP1	5902
RANGAP1	5905
RAP1B	5908
RAP1GAP	5909
RAP2A	5911
RARA	5914
RARB	5915
RARRES1	5918
RASGRF1	5923
RASGRF2	5924
ARID4A	5926
RBBP4	5928
RBBP5	5929
RBBP7	5931
RBBP8	5932
RBL1	5933
RBL2	5934
RBM3	5935
RBM4	5936
RBP2	5948
RBP4	5950
RCN2	5955
RECQL	5965
REL	5966
REG1A	5967
REG1B	5968
RELB	5971
REN	5972
RENBP	5973
UPF1	5976
DPF2	5977
RFC1	5981
RFC2	5982
RFC3	5983
RFC5	5985
TRIM27	5987
RFX2	5990
RFX5	5993
RGS10	6001
RGS12	6002
RGS16	6004
RHEB	6009
RIT1	6016
RN7SL1	6029
RNASE1	6035
RNASE2	6036
RNF2	6045
RNF4	6047
SNORD15A	6079
SNORD21	6083
Y_RNA	6084
ROBO1	6091
ROBO2	6092
RORA	6095
RPA2	6118
RPA3	6119
RPE	6120
RPL3	6122
RPL4	6124
RPL5	6125
RPL6	6128
RPL7	6129
RPL7A	6130
RPL8	6132
RPL9	6133
RPL11	6135
RPL13	6137
RPL15	6138
RPL17	6139
RPL18	6141
RPL18A	6142
RPL19	6143
RPL21	6144
RPL22	6146
RPL24	6152
RPL27	6155
RPL30	6156
RPL27A	6157
RPL28	6158
RPL29	6159
RPL31	6160
RPL32	6161
RPL35A	6165
RPL37	6167
RPL37A	6168
RPL38	6169
RPL39	6170
RPL41	6171
RPL36A	6173
RPLP0	6175
RPLP1	6176
RPLP2	6181
MRPS12	6183
RPN1	6184
RPN2	6185
RPS3	6188
RPS3A	6189
RPS4X	6191
RPS5	6193
RPS6	6194
RPS6KA2	6196
RPS6KA3	6197
RPS6KB2	6199
RPS7	6201
RPS8	6202
RPS10	6204
RPS11	6205
RPS12	6206
RPS13	6207
RPS14	6208
RPS15	6209
RPS16	6217
RPS17	6218
RPS19	6223
RPS20	6224
RPS21	6227
RPS23	6228
RPS27	6232
RPS27A	6233
RRBP1	6238
RRM1	6240
RRM2	6241
RTN1	6252
RTN2	6253
RXRG	6258
RYR2	6262
SORT1	6272
S100A2	6273
S100A3	6274
S100A4	6275
S100A6	6277
S100A8	6279
S100A9	6280
S100A10	6281
S100A11	6282
S100A13	6284
S100B	6285
S100P	6286
SAA1	6288
SAA2	6289
SAA3P	6290
SAA4	6291
ACSM3	6296
SALL2	6297
SALL1	6299
MAPK12	6300
SARS	6301
SAT1	6303
SATB1	6304
SBF1	6305
MSMO1	6307
SC5D	6309
SCD	6319
SCN1B	6324
SCN4B	6330
SCN7A	6332
SCN9A	6335
SCNN1A	6337
SCP2	6342
CCL7	6354
CCL8	6355
CCL11	6356
CCL13	6357
CCL14	6358
CCL15	6359
CCL17	6361
CCL18	6362
CCL20	6364
CCL21	6366
CCL24	6369
CCL25	6370
CXCL5	6374
XCL1	6375
SDC2	6383
CXCL12	6387
SDF2	6388
SDHC	6391
SDHD	6392
SEC13	6396
SECTM1	6398
TRAPPC2P1	6399
SELE	6401
SELP	6403
[truncated: 5,980 more rows]

## Sheet: Table S1b
gene	value_1	value_2	log2(fold_change)	p_value	q_value	significant
MARC1	122.418	53.259	-1.20072	5e-05	0.00179843	yes
MARC2	122.418	53.259	-1.20072	5e-05	0.00179843	yes
SEPT3	0.436055	1.34249	1.62233	0.0007	0.0153445	yes
A4GNT	0.0720934	2.10425	4.8673	5e-05	0.00179843	yes
AACS	4.72998	10.6488	1.17079	0.003	0.0467183	yes
AACSP1	0.393818	0.0799089	-2.3011	0.0006	0.0136456	yes
AADAT	8.22289	2.76941	-1.57006	0.0002	0.00567828	yes
AASS	20.8598	4.3394	-2.26516	5e-05	0.00179843	yes
AB074168	47.9644	13.6434	-1.81376	5e-05	0.00179843	yes
ABAT	73.9759	16.4408	-2.16978	0.0017	0.0298361	yes
ABCA10	42.9642	22.7237	-0.918937	0.0025	0.040612	yes
ABCA5	42.9642	22.7237	-0.918937	0.0025	0.040612	yes
ABCA6	30.6665	13.0299	-1.23484	0.002	0.0339022	yes
ABCA8	14.0263	5.47428	-1.35739	0.00095	0.0193663	yes
ABCB11	19.3069	5.37527	-1.84471	5e-05	0.00179843	yes
ABCB4	90.0983	26.3689	-1.77266	0.00075	0.0160694	yes
ABCC6	94.837	26.7131	-1.8279	5e-05	0.00179843	yes
ABCC8	0.360425	1.34208	1.8967	5e-05	0.00179843	yes
ABCG5	83.6689	21.8109	-1.93964	5e-05	0.00179843	yes
ABLIM2	1.45146	3.10577	1.09745	0.0013	0.024363	yes
AC003001.1	0.543634	3.74156	2.78293	5e-05	0.00179843	yes
AC004012.1	3.9971	1.61638	-1.30619	0.0006	0.0136456	yes
AC004160.4	1.42972	0.318893	-2.16459	0.0001	0.00320132	yes
AC004538.3	1.42972	0.318893	-2.16459	0.0001	0.00320132	yes
AC004870.4	0.0623238	1.36988	4.45812	0.0006	0.0136456	yes
AC005301.8	0.0457473	0.468377	3.35591	0.00045	0.0108802	yes
AC005544.1	0.645367	2.87288	2.15431	0.001	0.0200671	yes
AC007535.1	1.76046	0.119739	-3.87799	5e-05	0.00179843	yes
AC008592.8	9.32394	1.25687	-2.8911	5e-05	0.00179843	yes
AC008948.1	0.152713	2.94442	4.2691	5e-05	0.00179843	yes
AC010547.9	153.287	28.6803	-2.41811	0.0001	0.00320132	yes
AC011754.1	0.372494	2.53887	2.76889	0.00115	0.0221802	yes
AC011897.1	0.494035	1.25863	1.34917	0.0017	0.0298361	yes
AC012506.3	3.25676	1.2867	-1.33977	0.0002	0.00567828	yes
AC012668.2	2.31209	0.417386	-2.46974	5e-05	0.00179843	yes
AC013275.2	0.253308	2.42634	3.25982	5e-05	0.00179843	yes
AC013439.4	0.0837265	0.416782	2.31554	0.0018	0.0312893	yes
AC015691.13	0.633616	37.3264	5.88044	0.00095	0.0193663	yes
AC015815.7	0.080682	51.8311	9.32735	5e-05	0.00179843	yes
AC016745.3	2.15556	0.745749	-1.5313	0.0031	0.0477982	yes
AC016768.1	3.25676	1.2867	-1.33977	0.0002	0.00567828	yes
AC018804.7	0.0894366	3.51097	5.29486	5e-05	0.00179843	yes
AC019322.1	164.997	0.360419	-8.83855	5e-05	0.00179843	yes
AC024082.1	1.81496	0.196968	-3.20391	0.0002	0.00567828	yes
AC046143.2	53.6576	2.08364	-4.68661	5e-05	0.00179843	yes
AC066593.1	0.0370235	2.30064	5.95745	0.00075	0.0160694	yes
AC068533.7	180.805	90.4317	-0.999536	0.00235	0.0388399	yes
AC074389.5	0.00752152	0.887352	6.88234	5e-05	0.00179843	yes
AC079233.1	0.158764	1.38036	3.12008	5e-05	0.00179843	yes
AC079466.1	3.14396	71.5541	4.50838	5e-05	0.00179843	yes
AC079949.1	191.653	2.89332	-6.04963	5e-05	0.00179843	yes
AC093850.2	2.31209	0.417386	-2.46974	5e-05	0.00179843	yes
AC097374.2	0.550325	0.208473	-1.40042	0.00175	0.0305907	yes
AC104389.28	0.633616	37.3264	5.88044	0.00095	0.0193663	yes
AC104472.1	0.122952	16.9861	7.11012	5e-05	0.00179843	yes
AC104986.1	0.504118	3.83994	2.92925	0.0019	0.032561	yes
AC105030.1	1.22836	5.60423	2.18978	0.0006	0.0136456	yes
AC112205.1	13.4175	38.9985	1.5393	0.0012	0.022822	yes
AC123788.1	121.257	11.6673	-3.37753	5e-05	0.00179843	yes
AC128709.1	219.711	69.6141	-1.65815	5e-05	0.00179843	yes
AC130689.1	127.933	2.58092	-5.63136	5e-05	0.00179843	yes
AC134878.1	1.08339	0.128873	-3.07154	5e-05	0.00179843	yes
AC138430.4	38.4064	8.43318	-2.1872	5e-05	0.00179843	yes
AC140481.7	2.87513	0.41035	-2.8087	0.0004	0.00990159	yes
ACAD10	483.343	158.054	-1.61263	0.00095	0.0193663	yes
ACBD4	55.0365	19.8003	-1.47487	5e-05	0.00179843	yes
ACMSD	62.8302	17.3158	-1.85937	5e-05	0.00179843	yes
ACSF2	132.024	65.881	-1.00286	0.00015	0.00452341	yes
ACSL5	43.0845	16.2477	-1.40693	0.00045	0.0108802	yes
ACSM2A	272.919	39.818	-2.77698	5e-05	0.00179843	yes
ACSM2B	405.424	83.1309	-2.28597	5e-05	0.00179843	yes
ACSM5	72.4864	15.2545	-2.24847	5e-05	0.00179843	yes
ACTBP8	0.157017	1.64244	3.38685	0.0004	0.00990159	yes
ACTC1	0.0925389	0.45523	2.29846	0.0024	0.0394572	yes
AD000685.1	125.165	37.9176	-1.72289	5e-05	0.00179843	yes
ADAM18	0.0790985	0.748585	3.24244	5e-05	0.00179843	yes
ADAM19	15.5023	4.84253	-1.67865	0.0001	0.00320132	yes
ADAM23	2.56348	14.4176	2.49166	5e-05	0.00179843	yes
ADAMTS1	5.00391	13.6187	1.44446	0.00095	0.0193663	yes
ADAMTS9	3.69513	8.93878	1.27445	0.0028	0.0445571	yes
ADCY1	8.62976	1.21893	-2.82371	5e-05	0.00179843	yes
ADCY2	0.135059	0.668019	2.3063	0.0003	0.00783481	yes
ADCY5	1.32496	3.11526	1.2334	0.00085	0.0178271	yes
ADCYAP1R1	0.0913548	0.513978	2.49215	5e-05	0.00179843	yes
ADD2	0.21976	0.621179	1.49908	0.00095	0.0193663	yes
ADH1A	977.568	334.351	-1.54784	0.00025	0.00684849	yes
ADH1B	977.568	334.351	-1.54784	0.00025	0.00684849	yes
ADH1C	977.568	334.351	-1.54784	0.00025	0.00684849	yes
ADIPOQ	0.0145152	7.25227	8.96472	0.0001	0.00320132	yes
ADM	6.05693	16.8665	1.4775	0.00025	0.00684849	yes
ADORA1	0.5844	2.13033	1.86605	0.0001	0.00320132	yes
ADRA1A	13.3721	4.99938	-1.4194	0.00315	0.0483303	yes
ADRA2C	1.13121	3.44296	1.60579	0.0017	0.0298361	yes
ADRB2	5.24361	1.62659	-1.68871	0.00265	0.0426363	yes
AF019617	34.1923	88.4665	1.37146	0.00155	0.027807	yes
AF086334	63.0286	280.315	2.15297	5e-05	0.00179843	yes
AF086366	2.86848	14.7672	2.36404	5e-05	0.00179843	yes
AF217973	4.4362	55.0685	3.63383	5e-05	0.00179843	yes
AF400485	34.1923	88.4665	1.37146	0.00155	0.027807	yes
AF400488	34.1923	88.4665	1.37146	0.00155	0.027807	yes
AF400494	34.1923	88.4665	1.37146	0.00155	0.027807	yes
AFM	206.985	85.4788	-1.27588	0.00125	0.0235879	yes
AFP	9.67949	635.833	6.03757	5e-05	0.00179843	yes
AGMO	37.5384	14.6451	-1.35795	0.0031	0.0477982	yes
AGR2	3.6256	35.5245	3.29252	5e-05	0.00179843	yes
AGXT	1153.58	450.619	-1.35613	0.00065	0.0144369	yes
AHNAK2	0.467031	2.99519	2.68106	0.0003	0.00783481	yes
AJ005814	0.0387627	0.519926	3.74556	0.0016	0.0284469	yes
AJ006998.2	3.38982	1.18077	-1.52148	0.00285	0.0451881	yes
AK021479	24.9416	9.22271	-1.43529	0.0001	0.00320132	yes
AK021927	2.59903	6.20757	1.25606	5e-05	0.00179843	yes
AK022192	1.45146	3.10577	1.09745	0.0013	0.024363	yes
AK022865	0.309597	0.788313	1.34838	0.00025	0.00684849	yes
AK026079	0.640455	3.7966	2.56754	0.00135	0.0250421	yes
AK026682	85.0537	42.8895	-0.987751	0.0021	0.0354049	yes
AK054834	73.9759	16.4408	-2.16978	0.0017	0.0298361	yes
AK055320	21.6476	9.64558	-1.16627	0.0009	0.0186077	yes
AK055783	21.8446	4.08873	-2.41756	0.0002	0.00567828	yes
AK055873	7.41791	0.334626	-4.47039	5e-05	0.00179843	yes
AK057952	61.9429	15.6507	-1.98471	0.00035	0.00889587	yes
AK091972	47.9644	13.6434	-1.81376	5e-05	0.00179843	yes
AK095208	48.0298	283.529	2.56149	0.00235	0.0388399	yes
AK095340	20.6455	7.95076	-1.37666	0.00095	0.0193663	yes
AK096449	3.9971	1.61638	-1.30619	0.0006	0.0136456	yes
AK096989	6.66605	1.88342	-1.82347	5e-05	0.00179843	yes
AK097043	209.186	46.9288	-2.15624	5e-05	0.00179843	yes
AK097569	7.58058	3.45202	-1.13487	0.0033	0.0499299	yes
AK098793	30.074	12.5642	-1.2592	0.00015	0.00452341	yes
AK123079	6.1839	2.45146	-1.33488	0.00055	0.0128292	yes
AK123774	154.406	58.721	-1.39478	0.00065	0.0144369	yes
AK123778	132.024	65.881	-1.00286	0.00015	0.00452341	yes
AK123904	8.79106	4.06651	-1.11224	0.0002	0.00567828	yes
AK125074	22.4682	10.4776	-1.10058	0.00015	0.00452341	yes
AK125265	2.83348	0.576685	-2.29672	0.00015	0.00452341	yes
AK125452	30.3497	6.3537	-2.25602	5e-05	0.00179843	yes
AK125512	122.418	53.259	-1.20072	5e-05	0.00179843	yes
AK125520	4.72998	10.6488	1.17079	0.003	0.0467183	yes
AK126797	20.1529	46.5949	1.20919	0.00075	0.0160694	yes
AK127117	792.876	2837.5	1.83945	0.00245	0.0401583	yes
AK127119	0.38323	2.29715	2.58356	0.00255	0.0413013	yes
AK127284	29.6966	15.0459	-0.980932	0.0008	0.0169741	yes
AK127527	4.04675	0.0665696	-5.92576	5e-05	0.00179843	yes
AK127602	2.24958	6.47428	1.52507	5e-05	0.00179843	yes
AK127887	1.92687	0.802279	-1.26409	5e-05	0.00179843	yes
AK129975	15.5023	4.84253	-1.67865	0.0001	0.00320132	yes
AK130044	1.45146	3.10577	1.09745	0.0013	0.024363	yes
AK5	0.38323	2.29715	2.58356	0.00255	0.0413013	yes
AKR1D1	27.5605	9.31192	-1.56545	0.0006	0.0136456	yes
AKR7A3	68.5578	12.1299	-2.49875	5e-05	0.00179843	yes
AKR7L	68.5578	12.1299	-2.49875	5e-05	0.00179843	yes
AL021917.1	0.287787	43.4547	7.23837	5e-05	0.00179843	yes
AL035610.1	0.110288	2.30783	4.38719	0.00025	0.00684849	yes
AL109763.2	0.266404	1.83085	2.78082	5e-05	0.00179843	yes
AL117578	18.6145	4.3348	-2.10239	5e-05	0.00179843	yes
AL138781.1	0.552656	0.110491	-2.32245	0.0002	0.00567828	yes
AL161668.5	9.53997	2.84798	-1.74405	0.0029	0.0457153	yes
AL354898.1	10.6836	3.03083	-1.81761	5e-05	0.00179843	yes
AL360141	11.682	39.9635	1.77439	5e-05	0.00179843	yes
AL591025.1	185.498	492.452	1.40858	0.0011	0.0215586	yes
AL731568.1	73.0379	0.0183437	-11.9591	5e-05	0.00179843	yes
ALAD	101.965	43.2803	-1.2363	0.00125	0.0235879	yes
ALDH1L1	227.437	82.0148	-1.47151	0.0001	0.00320132	yes
ALDH2	483.343	158.054	-1.61263	0.00095	0.0193663	yes
ALDH3A1	16.172	3.50205	-2.20723	5e-05	0.00179843	yes
ALDH7A1	154.406	58.721	-1.39478	0.00065	0.0144369	yes
ALG9	85.0537	42.8895	-0.987751	0.0021	0.0354049	yes
ALOX15B	1.60947	0.426726	-1.9152	0.00165	0.029146	yes
ALPI	0.11609	0.953914	3.03862	0.0014	0.0256213	yes
AMICA1	8.53271	18.0104	1.07776	0.0025	0.040612	yes
AMT	58.2342	35.9155	-0.697258	0.0027	0.0432495	yes
AMY1A	37.7029	17.3294	-1.12146	0.00125	0.0235879	yes
AMY1C	37.7029	17.3294	-1.12146	0.00125	0.0235879	yes
AMY2B	37.7029	17.3294	-1.12146	0.00125	0.0235879	yes
ANGPT4	1.01172	0.0238058	-5.40935	5e-05	0.00179843	yes
ANKRD1	0.373894	4.29569	3.52219	5e-05	0.00179843	yes
ANKRD20A12P	3.93585	0.876688	-2.16654	0.00105	0.0208786	yes
ANKRD24	6.69618	1.71852	-1.96217	5e-05	0.00179843	yes
ANKRD33	0.317007	1.50143	2.24375	0.0012	0.022822	yes
ANO1	53.6822	12.0949	-2.15005	5e-05	0.00179843	yes
ANO1-AS1	28.5875	6.77572	-2.07694	0.0022	0.0368066	yes
AOC1	0.391782	1.61925	2.0472	5e-05	0.00179843	yes
AP000344.3	0.222067	1.58409	2.83459	5e-05	0.00179843	yes
AP000344.4	0.222067	1.58409	2.83459	5e-05	0.00179843	yes
AP000355.2	115.278	30.8499	-1.90178	0.0012	0.022822	yes
AP000439.3	0.661728	0.0388887	-4.08881	0.0017	0.0298361	yes
AP000770.1	1.22052	0.353787	-1.78654	0.0026	0.0420176	yes
AP001059.5	4.59442	0.917277	-2.32445	0.0001	0.00320132	yes
AP001065.7	1.65035	0.283473	-2.54149	0.0004	0.00990159	yes
AP001626.1	0.112358	1.14645	3.351	0.00035	0.00889587	yes
AP001652.1	62.5152	15.8557	-1.97921	5e-05	0.00179843	yes
AP003026.1	1.23027	0.608932	-1.01462	0.00195	0.0332872	yes
AP006285.6	51.3719	7.56434	-2.76369	5e-05	0.00179843	yes
APBA2	0.942586	3.53339	1.90635	5e-05	0.00179843	yes
APBB3	154.454	60.0589	-1.36273	5e-05	0.00179843	yes
APCDD1	0.742876	2.54038	1.77385	0.00295	0.0460052	yes
APCDD1L	0.55509	0.124765	-2.15351	0.001	0.0200671	yes
APOC3	11635	3594.05	-1.6948	0.0002	0.00567828	yes
APOD	2.12698	61.0554	4.84324	5e-05	0.00179843	yes
APOF	33.6026	3.09749	-3.4394	0.00095	0.0193663	yes
AQP8	2.8873	0.835527	-1.78896	0.00025	0.00684849	yes
AQP9	105.764	19.3178	-2.45286	0.0002	0.00567828	yes
AQPEP	0.176447	1.37701	2.96423	5e-05	0.00179843	yes
ARG1	303.635	71.6781	-2.08274	0.00045	0.0108802	yes
ARHGEF26-AS1	3.44942	0.432444	-2.99577	0.0002	0.00567828	yes
ARL14	0.192126	0.95615	2.31518	0.0032	0.0487888	yes
ARL14EPL	0.176447	1.37701	2.96423	5e-05	0.00179843	yes
ARL5B-AS1	30.074	12.5642	-1.2592	0.00015	0.00452341	yes
ARSF	3.02577	0.27719	-3.44836	5e-05	0.00179843	yes
ARSI	1.59044	0.714979	-1.15345	0.0027	0.0432495	yes
ART5	0.200113	0.673241	1.75031	0.0018	0.0312893	yes
ASAH1	33.2065	71.5064	1.10661	0.00245	0.0401583	yes
ASAP1	9.07821	21.5517	1.24732	0.0018	0.0312893	yes
ASB11	0.0713143	0.760274	3.41426	5e-05	0.00179843	yes
ASB4	3.9971	1.61638	-1.30619	0.0006	0.0136456	yes
ASH1L	10.5801	44.0828	2.05886	5e-05	0.00179843	yes
ASH1L-IT1	10.5801	44.0828	2.05886	5e-05	0.00179843	yes
ASIC2	0.437155	0.157264	-1.47495	0.00065	0.0144369	yes
ASL	180.805	90.4317	-0.999536	0.00235	0.0388399	yes
ASNS	19.8582	52.2391	1.3954	0.0001	0.00320132	yes
ASO3736	1.98975	8.91814	2.16415	0.00015	0.00452341	yes
ASPDH	82.1291	32.9324	-1.31839	5e-05	0.00179843	yes
ASPG	24.1572	9.99164	-1.27366	0.00135	0.0250421	yes
ASPH	41.3466	114.923	1.47483	5e-05	0.00179843	yes
ASRGL1	5.30776	14.1978	1.41949	5e-05	0.00179843	yes
ATF7IP2	61.9429	15.6507	-1.98471	0.00035	0.00889587	yes
ATHL1	132.373	41.7979	-1.6631	5e-05	0.00179843	yes
ATOH7	1.83448	0.535815	-1.77556	0.0024	0.0394572	yes
ATOH8	5.80571	1.99077	-1.54414	0.0012	0.022822	yes
ATP10B	0.173963	2.74428	3.97957	5e-05	0.00179843	yes
ATP13A1	91.0782	36.1171	-1.33442	0.00025	0.00684849	yes
ATP6V0D2	0.194504	0.896387	2.20432	0.00135	0.0250421	yes
ATP8A2P1	0.170543	0.924313	2.43824	0.00205	0.0346421	yes
ATRNL1	0.573456	1.95198	1.76719	0.0001	0.00320132	yes
AUTS2	14.289	7.77747	-0.877535	0.00275	0.0438894	yes
AY129027	8.92698	2.23611	-1.99718	5e-05	0.00179843	yes
AY362863	34.1923	88.4665	1.37146	0.00155	0.027807	yes
AY362866	34.1923	88.4665	1.37146	0.00155	0.027807	yes
AY671772	542.552	1796.25	1.72715	0.00055	0.0128292	yes
AZGP1	1014.91	242.432	-2.0657	5e-05	0.00179843	yes
AZGP1P1	18.6064	4.90323	-1.924	0.00025	0.00684849	yes
B3GNT3	1.01583	5.22968	2.36406	0.00305	0.0472609	yes
B4GALNT1	1.60377	4.58884	1.51667	0.0011	0.0215586	yes
B4GALNT4	2.07205	15.5523	2.908	5e-05	0.00179843	yes
BACE2	3.01693	22.1697	2.87744	5e-05	0.00179843	yes
BAI2	1.09252	2.44139	1.16004	0.00195	0.0332872	yes
BAIAP3	9.16772	3.05438	-1.58568	0.0005	0.0118916	yes
BAMBI	9.01342	46.332	2.36186	0.0006	0.0136456	yes
BARX1	0.2202	2.15193	3.28875	5e-05	0.00179843	yes
BC004397	0.392515	8.59719	4.45305	0.0022	0.0368066	yes
BC007663	22.4235	7.46875	-1.58607	5e-05	0.00179843	yes
BC010045	0.100413	6.17061	5.94139	5e-05	0.00179843	yes
BC011650	64.4594	36.3115	-0.827965	0.00275	0.0438894	yes
BC017840	63.3707	198.9	1.65016	0.00085	0.0178271	yes
BC021677	36.1128	11.6436	-1.63297	0.0002	0.00567828	yes
BC031308	13.3764	4.37643	-1.61187	0.0003	0.00783481	yes
BC036406	1.13401	0.165348	-2.77785	0.0001	0.00320132	yes
BC036509	0.00913266	1.60954	7.4614	0.00035	0.00889587	yes
BC037351	1.26397	4.93784	1.96591	0.0001	0.00320132	yes
BC037856	20.2205	7.5326	-1.4246	5e-05	0.00179843	yes
BC040666	20.8098	99.9149	2.26344	5e-05	0.00179843	yes
BC041882	61.9429	15.6507	-1.98471	0.00035	0.00889587	yes
BC045766	2.60115	0.743226	-1.80728	0.0004	0.00990159	yes
BC047402	30.074	12.5642	-1.2592	0.00015	0.00452341	yes
BC065212	0.258654	0.710925	1.45868	5e-05	0.00179843	yes
BC067277	93.1589	32.6644	-1.51198	5e-05	0.00179843	yes
BDH1	219.711	69.6141	-1.65815	5e-05	0.00179843	yes
BEX1	3.42844	16.0758	2.22926	0.00185	0.0319802	yes
BHMT	353.846	119.793	-1.56258	5e-05	0.00179843	yes
BHMT2	353.846	119.793	-1.56258	5e-05	0.00179843	yes
BIRC7	0.176938	0.768149	2.11814	0.0016	0.0284469	yes
BOLA3-AS1	0.244669	0.748243	1.61267	0.0009	0.0186077	yes
BP872195	0.621753	5.34043	3.10254	5e-05	0.00179843	yes
BPIFA2	0.114937	2.27638	4.30783	0.0011	0.0215586	yes
BPIFB2	1.87235	21.8943	3.54764	5e-05	0.00179843	yes
BPIFB4	0.291883	2.69516	3.20691	5e-05	0.00179843	yes
BX647186	346.792	114.452	-1.59933	5e-05	0.00179843	yes
BX648522	346.792	114.452	-1.59933	5e-05	0.00179843	yes
C10orf91	0.0570777	0.413389	2.8565	5e-05	0.00179843	yes
C12orf75	6.13139	21.3743	1.80159	0.00195	0.0332872	yes
C14orf180	0.0928788	1.71092	4.20328	5e-05	0.00179843	yes
C14orf182	3.25816	1.46585	-1.15232	5e-05	0.00179843	yes
C14orf183	3.25816	1.46585	-1.15232	5e-05	0.00179843	yes
C16orf95	21.6476	9.64558	-1.16627	0.0009	0.0186077	yes
C19orf57	6.32381	1.74111	-1.86078	5e-05	0.00179843	yes
C1orf168	19.8896	5.51967	-1.84936	0.0001	0.00320132	yes
C1orf228	7.85004	3.80926	-1.04319	0.00055	0.0128292	yes
C3orf52	0.168537	1.33543	2.98617	5e-05	0.00179843	yes
C3orf55	0.166296	1.93996	3.54421	5e-05	0.00179843	yes
C3P1	83.5111	17.1286	-2.28556	5e-05	0.00179843	yes
C4BPAP1	1.22054	0.200918	-2.60284	0.0001	0.00320132	yes
C4orf22	0.823154	0.305229	-1.43127	0.0031	0.0477982	yes
C4orf6	0.328146	1.93485	2.55982	0.00075	0.0160694	yes
C6orf48	2769.27	1099.76	-1.33232	0.0016	0.0284469	yes
CA12	1.40531	7.34359	2.38559	5e-05	0.00179843	yes
CA5A	17.017	6.61215	-1.36379	0.0023	0.038158	yes
CA9	0.411669	29.9879	6.18675	5e-05	0.00179843	yes
CABP1	0.274845	0.863201	1.65108	0.0001	0.00320132	yes
CACNA1H	2.58165	7.25605	1.49089	0.00115	0.0221802	yes
CACNB2	30.074	12.5642	-1.2592	0.00015	0.00452341	yes
CACNG1	0.645367	2.87288	2.15431	0.001	0.0200671	yes
CACNG4	0.645367	2.87288	2.15431	0.001	0.0200671	yes
CADM1	47.9644	13.6434	-1.81376	5e-05	0.00179843	yes
CADM3	2.68981	14.3257	2.41303	5e-05	0.00179843	yes
CADPS	0.48317	2.1332	2.14242	5e-05	0.00179843	yes
CALB2	0.151766	2.70284	4.15455	5e-05	0.00179843	yes
CALCA	0.515485	4.08655	2.98688	5e-05	0.00179843	yes
CALCR	0.0927025	0.519964	2.48773	5e-05	0.00179843	yes
CALML3	1.19655	0.037678	-4.98902	0.00015	0.00452341	yes
CALML3-AS1	1.35718	0.169866	-2.99814	5e-05	0.00179843	yes
CALML6	4.51056	1.45992	-1.62742	5e-05	0.00179843	yes
CAMK2A	1.59044	0.714979	-1.15345	0.0027	0.0432495	yes
CAMK2B	4.03743	0.748944	-2.43051	5e-05	0.00179843	yes
CAPN13	0.305891	0.945323	1.62779	0.0028	0.0445571	yes
CAPN6	0.0903695	0.656093	2.85999	0.0009	0.0186077	yes
CASP14	0.0308985	0.991503	5.00401	0.0011	0.0215586	yes
CASP16	6.66605	1.88342	-1.82347	5e-05	0.00179843	yes
CATSPERG	1.54229	3.06627	0.991408	0.0003	0.00783481	yes
CBLN4	0.0666655	0.400672	2.58741	0.00135	0.0250421	yes
CBS	150.061	63.666	-1.23695	0.0013	0.024363	yes
CC2D2A	2.04235	4.19975	1.04007	0.0006	0.0136456	yes
CCAR1	63.0286	280.315	2.15297	5e-05	0.00179843	yes
CCAT1	2.11116	9.69501	2.1992	5e-05	0.00179843	yes
CCDC136	0.566809	1.73842	1.61684	5e-05	0.00179843	yes
CCDC144A	1.27025	3.09912	1.28674	0.0015	0.027133	yes
CCL13	0.281848	1.97115	2.80605	5e-05	0.00179843	yes
CCL16	109.113	24.0989	-2.17879	5e-05	0.00179843	yes
CCL20	18.1102	82.2606	2.1834	0.00045	0.0108802	yes
CCL25	53.2321	1.41374	-5.23471	5e-05	0.00179843	yes
CCL7	2.38656	0.0679529	-5.13426	0.0019	0.032561	yes
CCND1	103.282	13.3112	-2.95587	5e-05	0.00179843	yes
CCNJL	0.326994	2.35518	2.8485	5e-05	0.00179843	yes
CCNL2	227.729	120.627	-0.916762	0.00235	0.0388399	yes
CCR10	1.65311	4.90386	1.56873	0.0025	0.040612	yes
CD163	116.764	47.992	-1.28273	0.0025	0.040612	yes
CD163L1	116.764	47.992	-1.28273	0.0025	0.040612	yes
CD1A	0.0802726	0.641335	2.9981	0.00145	0.0263815	yes
CD207	0.136864	1.23914	3.17853	5e-05	0.00179843	yes
CD7	8.51767	55.8521	2.71308	5e-05	0.00179843	yes
CD8B	0.89793	3.5341	1.97667	0.00065	0.0144369	yes
CDCA7	1.37754	8.48713	2.62319	5e-05	0.00179843	yes
CDH10	0.042658	4.66921	6.77422	5e-05	0.00179843	yes
CDH12	0.0939381	1.51727	4.01362	5e-05	0.00179843	yes
CDH6	0.958231	3.14571	1.71494	0.0002	0.00567828	yes
CDHR5	127.192	71.6755	-0.827461	0.0025	0.040612	yes
CDKN1C	1.47644	10.8514	2.87768	5e-05	0.00179843	yes
CDO1	125.452	47.2227	-1.40958	0.0015	0.027133	yes
CDRT1	12.9099	31.8724	1.30383	0.00045	0.0108802	yes
CEACAM20	3.5668	0.697722	-2.35391	5e-05	0.00179843	yes
CEACAM7	0.0366643	0.448525	3.61274	0.00075	0.0160694	yes
CEL	3.862	0.729875	-2.40363	5e-05	0.00179843	yes
CELF4	0.552184	1.20978	1.13153	0.002	0.0339022	yes
CELP	3.862	0.729875	-2.40363	5e-05	0.00179843	yes
CES2	272.969	64.6412	-2.07821	5e-05	0.00179843	yes
CES3	272.969	64.6412	-2.07821	5e-05	0.00179843	yes
CES4A	13.8106	4.51999	-1.61139	5e-05	0.00179843	yes
CGA	0.207234	6.1797	4.8982	5e-05	0.00179843	yes
CHCHD4P3	201.598	87.7078	-1.20071	0.00305	0.0472609	yes
CHD3	47.452	15.133	-1.64877	0.0001	0.00320132	yes
CHEK2P2	0.0517438	0.847079	4.03304	5e-05	0.00179843	yes
CHGA	0.168806	4.47823	4.72949	5e-05	0.00179843	yes
CHN1	2.06888	4.36639	1.07759	0.0024	0.0394572	yes
CHODL	0.0478066	1.27792	4.74044	5e-05	0.00179843	yes
chr1:191667675-191731275	8.04952	0.486735	-4.04769	5e-05	0.00179843	yes
chr1:201273200-201284425	0.406844	3.2826	3.01229	5e-05	0.00179843	yes
chr1:2350825-2395175	11.9532	1.26096	-3.2448	0.0003	0.00783481	yes
chr11:2185000-2195750	0.0186209	2.00264	6.74884	0.0019	0.032561	yes
chr11:70540100-70637075	6.23003	2.16035	-1.52797	0.0016	0.0284469	yes
chr12:3887700-3912800	1.57361	0.106245	-3.88861	0.00095	0.0193663	yes
chr13:109450900-109474050	5.75043	0.610457	-3.23571	5e-05	0.00179843	yes
chr14:103819375-103843275	1.44036	0.106036	-3.76381	5e-05	0.00179843	yes
chr14:33522725-33553200	1.26177	8.96185	2.82834	0.002	0.0339022	yes
chr15:75776925-75798350	0.586733	4.13618	2.81752	0.00085	0.0178271	yes
chr3:156892700-156920200	0.122952	16.9861	7.11012	5e-05	0.00179843	yes
chr3:177853550-177864125	0.180113	0.952839	2.40333	0.0029	0.0457153	yes
chr4:104483350-104521000	5.9124	1.15279	-2.35861	0.00025	0.00684849	yes
chr4:113827100-114125350	0.184033	1.27546	2.79298	5e-05	0.00179843	yes
chr5:170105175-170132700	2.05002	0.34032	-2.59067	5e-05	0.00179843	yes
chr6:40057500-40082950	0.201013	1.49453	2.89433	5e-05	0.00179843	yes
chr8:27472050-27491175	1.57234	0.159187	-3.30412	0.00045	0.0108802	yes
chr9:132216250-132228100	10.6836	3.03083	-1.81761	5e-05	0.00179843	yes
CHRDL1	0.34181	5.67922	4.05443	5e-05	0.00179843	yes
CHRNA4	50.887	0.385098	-7.04593	5e-05	0.00179843	yes
CHRNA5	0.139353	0.581736	2.06162	0.0002	0.00567828	yes
chrX:57912775-57943025	6.18068	0.247319	-4.64332	5e-05	0.00179843	yes
CHST6	1.28223	0.22901	-2.48518	0.0006	0.0136456	yes
CIDEC	0.486956	18.5981	5.25522	5e-05	0.00179843	yes
CILP	0.43905	5.01553	3.51395	5e-05	0.00179843	yes
CKB	20.8098	99.9149	2.26344	5e-05	0.00179843	yes
CLDN14	20.8663	6.70528	-1.63781	0.0004	0.00990159	yes
CLDN6	0.0919436	4.87385	5.72817	0.0017	0.0298361	yes
CLEC2L	0.556972	4.83398	3.11753	0.0004	0.00990159	yes
CLEC4M	2.68522	0.13339	-4.33131	5e-05	0.00179843	yes
CLIC3	0.954898	9.61635	3.33207	5e-05	0.00179843	yes
CLIC5	0.643253	1.76004	1.45215	0.0026	0.0420176	yes
CNDP1	2.90487	0.937017	-1.63233	0.0014	0.0256213	yes
CNFN	0.647105	7.02099	3.4396	0.00075	0.0160694	yes
CNTN1	0.0977032	1.32393	3.76028	5e-05	0.00179843	yes
CNTNAP1	1.85672	4.97336	1.42147	0.001	0.0200671	yes
CNTNAP3	0.220852	0.671528	1.60437	0.00295	0.0460052	yes
COL11A1	0.716963	3.23087	2.17195	5e-05	0.00179843	yes
COL13A1	1.72857	0.834722	-1.05021	0.0022	0.0368066	yes
COL17A1	0.358761	51.3183	7.16031	5e-05	0.00179843	yes
COL1A1	380.608	94.7248	-2.00649	5e-05	0.00179843	yes
COL21A1	1.26063	4.45635	1.82172	5e-05	0.00179843	yes
COL28A1	0.865481	2.49803	1.52922	0.0012	0.022822	yes
COL2A1	1.49099	5.45061	1.87015	0.00115	0.0221802	yes
COL5A3	41.5697	15.7384	-1.40125	0.0019	0.032561	yes
COL7A1	290.064	19.3953	-3.90259	5e-05	0.00179843	yes
COL9A2	2.22353	7.70662	1.79325	5e-05	0.00179843	yes
COLEC10	1.52312	0.367762	-2.05018	0.00115	0.0221802	yes
COLGALT2	0.13788	1.20383	3.12615	5e-05	0.00179843	yes
COMP	0.923603	3.80695	2.04329	0.0021	0.0354049	yes
COX5BP2	1.48769	4.23776	1.51022	0.0023	0.038158	yes
CPA1	0.115994	0.416094	1.84286	0.0023	0.038158	yes
CPA2	0.0648709	0.548441	3.07969	0.0009	0.0186077	yes
CPA3	0.436822	1.74674	1.99955	5e-05	0.00179843	yes
CPAMD8	1.05399	2.57834	1.29058	0.00035	0.00889587	yes
CPB1	0.436822	1.74674	1.99955	5e-05	0.00179843	yes
CPEB1	1.12205	89.0743	6.3108	5e-05	0.00179843	yes
CPNE7	2.75135	6.59188	1.26055	0.00265	0.0426363	yes
CPS1	323.546	54.7686	-2.56255	0.0001	0.00320132	yes
CR392000.1	6.25677	0.270408	-4.53221	5e-05	0.00179843	yes
CR591436	8.08743	1.26069	-2.68147	0.00035	0.00889587	yes
CR598602	17.5471	6.44339	-1.44534	0.00325	0.0493787	yes
CR615024	2.83361	6.43994	1.1844	0.0012	0.022822	yes
CR621785	21.6476	9.64558	-1.16627	0.0009	0.0186077	yes
CRCP	180.805	90.4317	-0.999536	0.00235	0.0388399	yes
CREB5	0.874186	2.20562	1.33517	0.00105	0.0208786	yes
CRH	0.0533328	0.542676	3.347	0.0012	0.022822	yes
CRYAA	52.4292	18.2339	-1.52375	0.00285	0.0451881	yes
CSAD	68.7506	33.5224	-1.03625	0.0004	0.00990159	yes
CSF1	8.59774	20.8652	1.27907	0.0011	0.0215586	yes
CTA-941F9.9	0.0894001	1.11206	3.63682	5e-05	0.00179843	yes
CTB-43E15.4	118.804	27.7972	-2.09557	5e-05	0.00179843	yes
CTC-441N14.4	0.242693	14.5016	5.90093	5e-05	0.00179843	yes
CTC-471F3.4	0.604227	2.59764	2.10404	0.00295	0.0460052	yes
CTC-490E21.13	744.186	50.9129	-3.86956	5e-05	0.00179843	yes
CTC-505O3.2	9.75395	1.67007	-2.54608	0.00155	0.027807	yes
CTC-550B14.1	1.31209	6.38985	2.28391	5e-05	0.00179843	yes
CTC-559E9.12	1.54736	0.13429	-3.52638	0.0006	0.0136456	yes
CTD-2008A1.2	11.489	3.31552	-1.79294	0.00275	0.0438894	yes
CTD-2033A16.1	2.5199	25.826	3.35738	0.0002	0.00567828	yes
CTD-2034I21.2	1.8059	0.367063	-2.29862	5e-05	0.00179843	yes
CTD-2144E22.6	1.022	0.0277557	-5.20247	0.00155	0.027807	yes
CTD-2144E22.8	1.022	0.0277557	-5.20247	0.00155	0.027807	yes
CTD-2162K18.4	0.0849942	0.513882	2.596	0.0006	0.0136456	yes
CTD-2194A8.2	23.806	5.80183	-2.03674	0.00165	0.029146	yes
CTD-2287O16.3	0.176447	1.37701	2.96423	5e-05	0.00179843	yes
CTD-2291D10.4	0.560054	1.69908	1.60112	0.0011	0.0215586	yes
CTD-2299I21.1	1.60371	0.195545	-3.03584	0.00045	0.0108802	yes
CTD-2302A16.2	0.114546	0.566136	2.30523	0.0002	0.00567828	yes
CTD-2554C21.2	0.206627	0.553877	1.42253	0.0022	0.0368066	yes
CTD-2554C21.3	0.206627	0.553877	1.42253	0.0022	0.0368066	yes
CTD-2561J22.2	16.5116	10.4198	-0.664151	0.00085	0.0178271	yes
CTD-2561J22.3	16.5116	10.4198	-0.664151	0.00085	0.0178271	yes
CTD-2587H24.4	1.30484	9.37063	2.84427	5e-05	0.00179843	yes
CTD-2589H19.4	20.0634	7.04391	-1.51011	0.0013	0.024363	yes
CTD-2616J11.4	0.058228	0.413463	2.82797	0.00245	0.0401583	yes
CTD-3105H18.10	1.42439	0.155124	-3.19885	0.0016	0.0284469	yes
CTD-3105H18.11	1.42439	0.155124	-3.19885	0.0016	0.0284469	yes
CTD-3105H18.9	1.42439	0.155124	-3.19885	0.0016	0.0284469	yes
CTD-3193K9.3	1.65311	4.90386	1.56873	0.0025	0.040612	yes
CTD-3244O18.5	7.23921	2.7782	-1.38168	0.001	0.0200671	yes
CTD-3244O18.6	7.23921	2.7782	-1.38168	0.001	0.0200671	yes
CTDSP2	2393.32	652.008	-1.87605	5e-05	0.00179843	yes
CTH	31.3818	9.22397	-1.76647	0.0003	0.00783481	yes
CTNNA2	0.372494	2.53887	2.76889	0.00115	0.0221802	yes
CTSE	0.162392	0.879962	2.43796	0.00075	0.0160694	yes
CTSG	0.251235	2.15702	3.10193	0.00055	0.0128292	yes
CTXN2	1.27792	0.205133	-2.63916	5e-05	0.00179843	yes
CXCL14	1.69696	13.8669	3.03062	0.001	0.0200671	yes
CXCL5	0.242383	7.12102	4.87672	0.0001	0.00320132	yes
CXorf61	0.0987274	1.67228	4.08222	0.00035	0.00889587	yes
CYFIP2	15.5023	4.84253	-1.67865	0.0001	0.00320132	yes
CYP1A1	9.8155	1.58563	-2.63001	5e-05	0.00179843	yes
CYP1A2	23.4779	0.655842	-5.16181	5e-05	0.00179843	yes
CYP26B1	1.02321	4.06204	1.9891	0.0004	0.00990159	yes
CYP2A6	744.186	50.9129	-3.86956	5e-05	0.00179843	yes
CYP2A7	744.186	50.9129	-3.86956	5e-05	0.00179843	yes
CYP2B6	141.383	20.0351	-2.81901	5e-05	0.00179843	yes
CYP2C18	385.838	101.518	-1.92626	5e-05	0.00179843	yes
CYP2C19	385.838	101.518	-1.92626	5e-05	0.00179843	yes
CYP2C58P	91.592	15.0008	-2.61019	0.0002	0.00567828	yes
CYP2C8	597.439	91.1254	-2.71287	5e-05	0.00179843	yes
CYP2C9	385.838	101.518	-1.92626	5e-05	0.00179843	yes
CYP2D6	282.488	77.3645	-1.86845	5e-05	0.00179843	yes
CYP3A4	324.937	62.0294	-2.38913	5e-05	0.00179843	yes
CYP3A43	7.23921	2.7782	-1.38168	0.001	0.0200671	yes
CYP3A5	510.888	125.071	-2.03026	5e-05	0.00179843	yes
CYP4A11	200.648	45.14	-2.15219	5e-05	0.00179843	yes
CYP4A22	60.3992	12.0392	-2.3268	5e-05	0.00179843	yes
CYP4A22-AS1	11.9815	1.3258	-3.17587	0.00045	0.0108802	yes
CYP4F12	54.1928	18.7108	-1.53423	5e-05	0.00179843	yes
CYP4F2	77.1484	13.2162	-2.54533	5e-05	0.00179843	yes
CYP4F3	125.165	37.9176	-1.72289	5e-05	0.00179843	yes
CYP4F8	125.165	37.9176	-1.72289	5e-05	0.00179843	yes
CYP4V2	115.127	50.8168	-1.17985	0.00025	0.00684849	yes
CYP8B1	163.573	27.4628	-2.57439	0.00025	0.00684849	yes
DAK	209.186	46.9288	-2.15624	5e-05	0.00179843	yes
DAO	51.1762	12.4748	-2.03646	0.0002	0.00567828	yes
DARC	2.68981	14.3257	2.41303	5e-05	0.00179843	yes
DBC1	0.0839214	0.394145	2.23161	0.0029	0.0457153	yes
DCAF11	64.9682	32.0075	-1.02132	0.00115	0.0221802	yes
DCLK1	0.25156	1.08539	2.10924	5e-05	0.00179843	yes
DCN	36.0536	104.455	1.53467	0.00325	0.0493787	yes
DCXR	716.844	168.651	-2.08762	5e-05	0.00179843	yes
DDIT4	10.7099	42.7243	1.99611	5e-05	0.00179843	yes
DENND3	4.75178	8.07568	0.765115	0.0016	0.0284469	yes
DES	1.68484	22.7997	3.75833	5e-05	0.00179843	yes
DGKG	5.47698	14.3877	1.39339	0.0031	0.0477982	yes
DHRS1	95.8111	28.2579	-1.76154	5e-05	0.00179843	yes
DHX58	19.5398	8.80639	-1.14979	0.00155	0.027807	yes
DIO3	0.0636051	0.414822	2.70528	0.0006	0.0136456	yes
DIRAS2	0.185951	1.48167	2.99423	5e-05	0.00179843	yes
DLG2	1.23027	0.608932	-1.01462	0.00195	0.0332872	yes
DLGAP3	0.188629	0.649819	1.78448	0.00075	0.0160694	yes
DLK1	0.722143	140.735	7.60648	5e-05	0.00179843	yes
DLL3	0.0711905	0.423608	2.57297	0.00025	0.00684849	yes
DLX1	0.104737	0.437096	2.06118	0.0002	0.00567828	yes
DLX5	0.0867457	0.828893	3.25632	5e-05	0.00179843	yes
DLX6	0.0450645	1.11019	4.62267	5e-05	0.00179843	yes
DLX6-AS1	0.054527	0.79687	3.8693	5e-05	0.00179843	yes
DMGDH	36.1128	11.6436	-1.63297	0.0002	0.00567828	yes
DMKN	7.19784	32.4693	2.17344	5e-05	0.00179843	yes
DNAAF3	1.30484	9.37063	2.84427	5e-05	0.00179843	yes
DNAH1	254.811	81.8436	-1.63849	5e-05	0.00179843	yes
DNAH12	0.222247	0.950088	2.0959	5e-05	0.00179843	yes
DNAH6	2.02942	0.583086	-1.79928	0.0003	0.00783481	yes
DNASE1L3	13.8052	4.38545	-1.65441	0.0018	0.0312893	yes
DNMT3L	6.54188	0.68826	-3.24868	5e-05	0.00179843	yes
DOC2B	0.16014	0.885629	2.46737	0.00015	0.00452341	yes
DOK6	0.121708	0.66677	2.45377	5e-05	0.00179843	yes
DPEP3	0.1146	0.598956	2.38584	0.0007	0.0153445	yes
DPH6	19.2388	8.34839	-1.20445	0.0003	0.00783481	yes
DPP10	0.170372	0.629378	1.88524	0.0005	0.0118916	yes
DPYSL4	0.253073	1.35675	2.42253	0.0001	0.00320132	yes
DQ786220	13.174	4.07037	-1.69446	5e-05	0.00179843	yes
DQX1	0.495306	5.59335	3.49732	5e-05	0.00179843	yes
DRD1	0.805212	0.0929779	-3.11441	5e-05	0.00179843	yes
DSG1	5.16931	1.83143	-1.497	0.0014	0.0256213	yes
DUSP26	0.299105	0.976593	1.70711	0.00295	0.0460052	yes
DUSP4	0.387439	4.63961	3.58196	0.0003	0.00783481	yes
DUSP5P1	0.448186	5.90264	3.71919	0.00085	0.0178271	yes
DUSP9	6.43174	41.9501	2.70539	5e-05	0.00179843	yes
DZIP1L	1.67384	3.28182	0.971329	0.002	0.0339022	yes
EBF1	0.631262	2.33512	1.88718	5e-05	0.00179843	yes
EBNA1BP2	130.725	46.2491	-1.49904	0.0005	0.0118916	yes
ECHDC2	346.792	114.452	-1.59933	5e-05	0.00179843	yes
EFHC2	0.0874534	0.700253	3.00129	5e-05	0.00179843	yes
EFNA5	0.146386	1.91548	3.70986	5e-05	0.00179843	yes
EGF	0.272097	1.78607	2.7146	0.0003	0.00783481	yes
ELN	5.66435	15.7566	1.47597	5e-05	0.00179843	yes
EML2	89.396	16.7393	-2.41697	5e-05	0.00179843	yes
EMX2OS	0.0626693	0.66621	3.41015	0.00105	0.0208786	yes
ENPP5	0.342089	1.59399	2.2202	0.00065	0.0144369	yes
EPCAM	4.78127	46.1119	3.26967	0.00025	0.00684849	yes
EPO	0.503118	13.0837	4.70073	5e-05	0.00179843	yes
EPS8L1	2.51108	6.5503	1.38325	0.0001	0.00320132	yes
EPS8L3	9.881	25.5592	1.37111	0.0028	0.0445571	yes
ERBB2	41.7691	13.4458	-1.63528	0.00075	0.0160694	yes
EREG	0.0976925	0.650016	2.73416	5e-05	0.00179843	yes
ERVMER61-1	0.0527045	0.44705	3.08444	0.00115	0.0221802	yes
ESR1	3.69312	0.765942	-2.26953	5e-05	0.00179843	yes
ETNPPL	42.5751	7.94728	-2.42148	5e-05	0.00179843	yes
ETV5	5.47698	14.3877	1.39339	0.0031	0.0477982	yes
EVC2	0.976368	2.67363	1.4533	0.0033	0.0499299	yes
EVX1	0.0912273	0.757571	3.05384	5e-05	0.00179843	yes
EXPH5	0.918675	0.211148	-2.1213	0.0009	0.0186077	yes
EYA2	0.348311	1.59397	2.19418	5e-05	0.00179843	yes
F11	115.127	50.8168	-1.17985	0.00025	0.00684849	yes
F13A1	2.64342	19.322	2.86977	5e-05	0.00179843	yes
FABP4	88.7936	258.881	1.54376	0.00055	0.0128292	yes
FABP6	0.176906	3.77809	4.4166	5e-05	0.00179843	yes
FABP7	0.0387487	0.788127	4.34621	0.0025	0.040612	yes
FAM131B	7.99147	0.301004	-4.73061	5e-05	0.00179843	yes
FAM131C	0.0832961	0.610932	2.87469	5e-05	0.00179843	yes
FAM132A	2.42319	9.28373	1.9378	5e-05	0.00179843	yes
FAM133A	0.345354	3.11022	3.17087	5e-05	0.00179843	yes
FAM134B	5.63729	1.40569	-2.00372	5e-05	0.00179843	yes
FAM135B	0.636808	0.027722	-4.52176	5e-05	0.00179843	yes
FAM150B	0.868617	2.38514	1.45728	0.0022	0.0368066	yes
FAM153A	0.284635	1.98692	2.80335	5e-05	0.00179843	yes
FAM153B	0.282817	0.866511	1.61535	5e-05	0.00179843	yes
FAM182A	0.347676	1.03517	1.57406	0.0004	0.00990159	yes
FAM3B	1.262	10.1406	3.00636	5e-05	0.00179843	yes
FAM57B	1.23329	0.300357	-2.03776	5e-05	0.00179843	yes
FAM5C	0.112717	0.558811	2.30966	0.0012	0.022822	yes
FAM69C	0.139078	1.44128	3.37339	5e-05	0.00179843	yes
FAM84A	0.494035	1.25863	1.34917	0.0017	0.0298361	yes
FAM9C	0.0423954	0.831099	4.29304	5e-05	0.00179843	yes
FAP	15.0111	4.8961	-1.61633	0.00025	0.00684849	yes
FAXC	0.154261	1.19598	2.95475	5e-05	0.00179843	yes
FBLN1	11.7488	95.5901	3.02435	5e-05	0.00179843	yes
FBXO31	21.6476	9.64558	-1.16627	0.0009	0.0186077	yes
FBXO39	66.9152	20.7297	-1.69064	5e-05	0.00179843	yes
FBXW11P1	1.22034	0.374004	-1.70616	0.00315	0.0483303	yes
FCGBP	3.31263	35.8279	3.43504	5e-05	0.00179843	yes
FCHO1	2.23349	5.31082	1.24963	0.0003	0.00783481	yes
FCN3	7.33986	1.25214	-2.55135	0.0004	0.00990159	yes
FCRLA	0.792994	4.76763	2.58789	5e-05	0.00179843	yes
FDXACB1	85.0537	42.8895	-0.987751	0.0021	0.0354049	yes
FER1L6	0.390062	1.51214	1.95482	0.0016	0.0284469	yes
FETUB	120.199	21.4289	-2.48779	0.00075	0.0160694	yes
FGF10	0.0300789	0.457157	3.92586	0.00015	0.00452341	yes
FGF5	0.823154	0.305229	-1.43127	0.0031	0.0477982	yes
FGFBP2	1.21786	3.94058	1.69406	0.0006	0.0136456	yes
FGFR1	3.09762	12.42	2.00344	5e-05	0.00179843	yes
FGGY	144.776	42.8386	-1.75684	0.0002	0.00567828	yes
FHAD1	2.65769	0.855344	-1.63559	5e-05	0.00179843	yes
FHL1	8.89044	25.4033	1.51469	0.0031	0.0477982	yes
FITM1	64.9682	32.0075	-1.02132	0.00115	0.0221802	yes
FMN1	0.317597	0.732883	1.20639	0.00285	0.0451881	yes
FMN2	0.104378	0.808056	2.95264	5e-05	0.00179843	yes
FMO3	236.337	59.6762	-1.98562	0.0002	0.00567828	yes
FMO9P	0.0871264	4.80128	5.78417	5e-05	0.00179843	yes
FNDC5	51.8396	4.34974	-3.57505	5e-05	0.00179843	yes
FOLR1	0.175897	4.46585	4.66613	5e-05	0.00179843	yes
FOXN4	14.2448	2.36466	-2.59072	5e-05	0.00179843	yes
FOXP3	15.2308	2.28629	-2.73591	0.00115	0.0221802	yes
FRAS1	0.233738	1.51426	2.69566	0.00295	0.0460052	yes
FREM1	0.385623	2.37382	2.62195	5e-05	0.00179843	yes
FTCD	518.554	156.97	-1.72401	5e-05	0.00179843	yes
FTOP1	264.805	66.2803	-1.99828	5e-05	0.00179843	yes
FXYD2	15.2989	71.8014	2.23058	0.0005	0.0118916	yes
FXYD3	1.22072	16.3842	3.7465	5e-05	0.00179843	yes
FXYD6	15.2989	71.8014	2.23058	0.0005	0.0118916	yes
FXYD6-FXYD2	15.2989	71.8014	2.23058	0.0005	0.0118916	yes
FZD9	0.0862301	0.796488	3.20739	0.00015	0.00452341	yes
G6PD	17.625	103.78	2.55783	5e-05	0.00179843	yes
GAD1	0.299722	0.966114	1.68857	0.00035	0.00889587	yes
GAGE12I	0.108626	2.41725	4.47593	0.00015	0.00452341	yes
GAGE12J	2.66886	0.576786	-2.21012	0.0017	0.0298361	yes
GAL3ST1	4.90725	21.5092	2.13197	5e-05	0.00179843	yes
GALNT13	0.247253	1.25681	2.3457	5e-05	0.00179843	yes
GALNT9	1.12588	0.297367	-1.92074	0.0013	0.024363	yes
GALT	228.96	131.372	-0.801434	0.00015	0.00452341	yes
GAREML	0.806446	3.43059	2.08881	0.0006	0.0136456	yes
GATA5	0.0723022	0.456609	2.65885	0.0011	0.0215586	yes
GCDH	35.8709	15.7199	-1.19023	0.00255	0.0413013	yes
GCGR	79.1073	22.3065	-1.82634	5e-05	0.00179843	yes
GCNT3	0.54063	6.1161	3.4999	5e-05	0.00179843	yes
GDF10	0.116625	0.880126	2.91583	0.00075	0.0160694	yes
GDNF	2.86317	0.340938	-3.07003	0.00045	0.0108802	yes
GDNF-AS1	6.90446	1.30439	-2.40416	0.0001	0.00320132	yes
GFRA3	0.12347	0.908702	2.87965	0.0002	0.00567828	yes
GGT6	0.221003	1.33129	2.59069	0.00015	0.00452341	yes
GIPR	0.602962	2.34666	1.96047	5e-05	0.00179843	yes
GLDN	0.715368	2.90918	2.02385	5e-05	0.00179843	yes
GLP1R	0.110126	1.50566	3.77316	5e-05	0.00179843	yes
GLRB	0.589329	2.07739	1.81763	0.00295	0.0460052	yes
GLS2	42.8177	11.6312	-1.88021	5e-05	0.00179843	yes
GLUL	574.168	248.004	-1.21111	0.0003	0.00783481	yes
GLYAT	71.8783	9.58976	-2.90599	5e-05	0.00179843	yes
GLYATL1	62.5152	15.8557	-1.97921	5e-05	0.00179843	yes
GLYATL1P4	62.5152	15.8557	-1.97921	5e-05	0.00179843	yes
GLYCTK	254.811	81.8436	-1.63849	5e-05	0.00179843	yes
GMCL1P1	1.55755	0.0720648	-4.43384	5e-05	0.00179843	yes
GNAO1	5.29541	2.17304	-1.28503	0.0013	0.024363	yes
GNG4	1.72956	6.85042	1.98579	0.00025	0.00684849	yes
GOLGA6A	2.51952	0.217696	-3.53276	5e-05	0.00179843	yes
GP2	0.223294	1.77724	2.99262	5e-05	0.00179843	yes
GPC3	216.209	924.429	2.09614	5e-05	0.00179843	yes
GPC4	0.644996	2.22348	1.78546	0.0014	0.0256213	yes
GPLD1	34.2319	9.22678	-1.89144	5e-05	0.00179843	yes
GPR153	5.99972	2.11621	-1.50341	0.00035	0.00889587	yes
GPR182	0.68011	0.166079	-2.0339	0.0002	0.00567828	yes
GPRC5A	0.107932	0.921477	3.09383	0.0001	0.00320132	yes
GPRIN2	0.187558	1.10903	2.56389	0.00025	0.00684849	yes
GRAMD1C	10.0422	3.19859	-1.65057	5e-05	0.00179843	yes
GRASP	5.92131	11.3444	0.937995	0.0021	0.0354049	yes
GRHPR	201.598	87.7078	-1.20071	0.00305	0.0472609	yes
GRIA2	0.158764	1.38036	3.12008	5e-05	0.00179843	yes
GRIN1	0.177105	0.838072	2.24247	5e-05	0.00179843	yes
GRIN2A	1.09708	0.212841	-2.36583	0.00065	0.0144369	yes
GRIN2B	1.76046	0.119739	-3.87799	5e-05	0.00179843	yes
GS1-122H1.2	1.96097	0.68538	-1.51659	0.001	0.0200671	yes
GS1-124K5.2	13.6936	6.13573	-1.15819	0.0002	0.00567828	yes
GS1-124K5.3	13.6936	6.13573	-1.15819	0.0002	0.00567828	yes
GS1-124K5.6	13.6936	6.13573	-1.15819	0.0002	0.00567828	yes
GS1-124K5.7	13.6936	6.13573	-1.15819	0.0002	0.00567828	yes
GS1-124K5.8	13.6936	6.13573	-1.15819	0.0002	0.00567828	yes
GS1-21A4.1	17.017	6.61215	-1.36379	0.0023	0.038158	yes
GS1-21A4.2	3.00483	0.612265	-2.29506	0.0011	0.0215586	yes
GS1-465N13.1	0.663734	1.98904	1.58339	5e-05	0.00179843	yes
GSDMC	0.461301	2.65494	2.5249	0.00015	0.00452341	yes
GSTM1	134.55	67.9193	-0.986249	0.00135	0.0250421	yes
GSTM2	134.55	67.9193	-0.986249	0.00135	0.0250421	yes
GSTM4	134.55	67.9193	-0.986249	0.00135	0.0250421	yes
GUCA2A	0.123948	0.992102	3.00076	0.0008	0.0169741	yes
GUCY1B2	0.394363	1.49727	1.92474	0.0004	0.00990159	yes
GULP1	0.813521	5.48066	2.7521	5e-05	0.00179843	yes
HAAO	264.805	66.2803	-1.99828	5e-05	0.00179843	yes
HAGH	185.961	66.0212	-1.494	0.0008	0.0169741	yes
HAGHL	100.443	5.31972	-4.23888	5e-05	0.00179843	yes
HAMP	184.666	17.8421	-3.37156	5e-05	0.00179843	yes
HAO2	111.703	18.9238	-2.56139	5e-05	0.00179843	yes
HAPLN4	38.4064	8.43318	-2.1872	5e-05	0.00179843	yes
HAS1	0.603578	2.50542	2.05344	0.0022	0.0368066	yes
HAVCR1	0.739695	3.95148	2.41739	5e-05	0.00179843	yes
HBCBP	0.68011	0.166079	-2.0339	0.0002	0.00567828	yes
HBE1	0.633616	37.3264	5.88044	0.00095	0.0193663	yes
HBG2	0.633616	37.3264	5.88044	0.00095	0.0193663	yes
HCAR1	0.22678	2.72764	3.58829	0.0011	0.0215586	yes
HCAR2	0.22678	2.72764	3.58829	0.0011	0.0215586	yes
HCAR3	0.22678	2.72764	3.58829	0.0011	0.0215586	yes
HDAC9	0.663734	1.98904	1.58339	5e-05	0.00179843	yes
HDGFRP3	1.2744	3.63631	1.51266	0.00075	0.0160694	yes
HECW1	0.255318	1.51351	2.56753	5e-05	0.00179843	yes
HGD	307.491	93.588	-1.71615	5e-05	0.00179843	yes
HGFAC	70.2858	19.6334	-1.83992	5e-05	0.00179843	yes
HHIPL2	0.668172	2.16638	1.69699	0.00025	0.00684849	yes
HID1	6.86365	15.7592	1.19914	0.00295	0.0460052	yes
HIF3A	0.581064	2.47683	2.09173	5e-05	0.00179843	yes
HIST1H2BM	4.58809	2.11414	-1.11782	0.0029	0.0457153	yes
HIST1H2BN	4.58809	2.11414	-1.11782	0.0029	0.0457153	yes
HIST1H2BO	4.58809	2.11414	-1.11782	0.0029	0.0457153	yes
HIST3H2A	0.393703	3.20041	3.02308	0.00065	0.0144369	yes
HIV1710	542.552	1796.25	1.72715	0.00055	0.0128292	yes
HIV1712	542.552	1796.25	1.72715	0.00055	0.0128292	yes
HIV1716	542.552	1796.25	1.72715	0.00055	0.0128292	yes
HIV1721	1.26397	4.93784	1.96591	0.0001	0.00320132	yes
HK2	1.38676	8.19049	2.56223	0.0006	0.0136456	yes
HK3	23.9382	5.65142	-2.08263	5e-05	0.00179843	yes
HLA-DQA1	11.1669	37.1015	1.73225	0.0024	0.0394572	yes
HLA-DQA2	11.1669	37.1015	1.73225	0.0024	0.0394572	yes
HLF	18.6872	6.14819	-1.60382	0.0005	0.0118916	yes
HMCN2	10.6836	3.03083	-1.81761	5e-05	0.00179843	yes
HMGN1P6	0.240551	1.94115	3.0125	0.0001	0.00320132	yes
HMlincRNA1254	1.42972	0.318893	-2.16459	0.0001	0.00320132	yes
HMlincRNA1476	3.16962	0.7181	-2.14205	5e-05	0.00179843	yes
HMlincRNA268	0.314535	1.01089	1.68433	0.00185	0.0319802	yes
HMlincRNA303	1.20373	0.379046	-1.66706	0.0014	0.0256213	yes
HMlincRNA328	0.248564	0.90741	1.86814	0.0006	0.0136456	yes
HMlincRNA417	9.32394	1.25687	-2.8911	5e-05	0.00179843	yes
HMlincRNA602	7.43504	21.3678	1.52303	0.0008	0.0169741	yes
HMlincRNA699	125.165	37.9176	-1.72289	5e-05	0.00179843	yes
HMlincRNA711	0.404609	2.8958	2.83936	0.00055	0.0128292	yes
HMlincRNA718	2.15158	0.717695	-1.58395	0.00025	0.00684849	yes
HMlincRNA93	3.84301	17.1179	2.1552	0.0001	0.00320132	yes
HMOX1	284.253	65.5105	-2.11738	0.0013	0.024363	yes
HNRNPH1	358.27	220.06	-0.703151	0.00295	0.0460052	yes
HOXA10	0.859846	3.26114	1.92323	0.0007	0.0153445	yes
HOXA3	2.39924	4.92636	1.03794	0.001	0.0200671	yes
HOXA4	2.39924	4.92636	1.03794	0.001	0.0200671	yes
HOXA5	2.39924	4.92636	1.03794	0.001	0.0200671	yes
HOXA6	2.39924	4.92636	1.03794	0.001	0.0200671	yes
HOXA9	0.859846	3.26114	1.92323	0.0007	0.0153445	yes
HOXC10	0.621753	5.34043	3.10254	5e-05	0.00179843	yes
HOXC4	0.621753	5.34043	3.10254	5e-05	0.00179843	yes
HOXC5	0.621753	5.34043	3.10254	5e-05	0.00179843	yes
HOXC6	0.621753	5.34043	3.10254	5e-05	0.00179843	yes
HOXC9	0.621753	5.34043	3.10254	5e-05	0.00179843	yes
HOXC-AS1	0.00841672	0.563191	6.06422	0.0001	0.00320132	yes
HOXD10	0.205558	0.855082	2.05652	0.0005	0.0118916	yes
HOXD11	0.205558	0.855082	2.05652	0.0005	0.0118916	yes
HOXD-AS1	1.23402	5.10624	2.0489	0.00185	0.0319802	yes
HP	4304.92	1201.25	-1.84144	5e-05	0.00179843	yes
HPD	308.761	43.0927	-2.84098	5e-05	0.00179843	yes
HPR	4304.92	1201.25	-1.84144	5e-05	0.00179843	yes
HPX	1084.42	308.157	-1.81519	5e-05	0.00179843	yes
HRC	0.751153	4.73932	2.6575	5e-05	0.00179843	yes
HS6ST2	0.123869	0.931443	2.91065	0.0006	0.0136456	yes
HSPB7	1.11223	7.5254	2.75831	0.0002	0.00567828	yes
HSPB8	2.80872	19.2891	2.7798	0.0004	0.00990159	yes
HTR1D	0.268423	3.28544	3.61351	5e-05	0.00179843	yes
HTR3A	0.0877159	2.80373	4.99837	5e-05	0.00179843	yes
HTRA3	7.5774	32.2473	2.0894	0.0002	0.00567828	yes
HYDIN	1.73998	0.565331	-1.6219	0.0001	0.00320132	yes
ICA1	11.1847	23.4874	1.07037	0.00305	0.0472609	yes
ICA1L	0.603049	1.37663	1.1908	0.00045	0.0108802	yes
ICAM1	11.6611	36.0251	1.6273	0.0014	0.0256213	yes
IDO2	3.48034	0.164199	-4.40572	5e-05	0.00179843	yes
IFI27	924.044	191.798	-2.26837	5e-05	0.00179843	yes
IFNLR1	6.03517	2.25315	-1.42145	0.00065	0.0144369	yes
IGDCC3	0.103607	1.07897	3.38047	5e-05	0.00179843	yes
IGDCC4	0.284664	3.13377	3.46057	5e-05	0.00179843	yes
IGF2BP1	1.22836	5.60423	2.18978	0.0006	0.0136456	yes
IGF2R	396.94	56.8785	-2.80296	5e-05	0.00179843	yes
IGFALS	82.1489	36.1261	-1.1852	0.0004	0.00990159	yes
IGFBP3	42.0225	179.056	2.09118	5e-05	0.00179843	yes
IGFBPL1	0.309038	2.83982	3.19994	0.0001	0.00320132	yes
IGHV1OR15-4	3.58034	0.693949	-2.3672	5e-05	0.00179843	yes
IGHV3-64	542.552	1796.25	1.72715	0.00055	0.0128292	yes
IGHV3-72	0.507032	7.28706	3.84519	5e-05	0.00179843	yes
IGHV3-73	0.527503	8.77113	4.05551	5e-05	0.00179843	yes
IGKV1D-16	0.402848	6.00017	3.8967	5e-05	0.00179843	yes
IGKV3D-15	0.241679	3.09859	3.68045	0.0002	0.00567828	yes
IGLV4-69	1.54828	84.637	5.77255	0.00205	0.0346421	yes
IGSF10	0.203754	1.68678	3.04937	5e-05	0.00179843	yes
IGSF21	0.736638	1.92997	1.38955	0.0011	0.0215586	yes
IL11RA	228.96	131.372	-0.801434	0.00015	0.00452341	yes
IL27	8.7235	2.01394	-2.11489	5e-05	0.00179843	yes
IL32	476.303	248.299	-0.9398	5e-05	0.00179843	yes
IL6R	53.0578	22.2425	-1.25425	0.0003	0.00783481	yes
IRF7	127.192	71.6755	-0.827461	0.0025	0.040612	yes
ITGA2B	0.523845	2.43597	2.21728	5e-05	0.00179843	yes
ITGA8	0.354967	1.11828	1.65552	0.001	0.0200671	yes
ITGB1BP2	2.01426	0.689326	-1.54699	0.00045	0.0108802	yes
ITGB6	0.435528	1.84482	2.08265	0.0008	0.0169741	yes
ITIH1	1134.35	395.271	-1.52095	5e-05	0.00179843	yes
ITIH3	1129.05	436.421	-1.37132	0.00035	0.00889587	yes
ITIH4	1214.34	380.78	-1.67314	5e-05	0.00179843	yes
ITIH5	0.98106	7.2369	2.88296	5e-05	0.00179843	yes
ITM2A	2.21741	9.02822	2.02557	0.00135	0.0250421	yes
IYD	5.3319	1.09778	-2.28006	0.00045	0.0108802	yes
IZUMO2	0.190702	1.21224	2.66829	0.00015	0.00452341	yes
JAKMIP2	0.828138	0.260667	-1.66766	0.001	0.0200671	yes
JAKMIP3	0.22299	0.943212	2.0806	0.00025	0.00684849	yes
JOSD2	82.1291	32.9324	-1.31839	5e-05	0.00179843	yes
KBTBD7	26.1372	1.44595	-4.17601	5e-05	0.00179843	yes
KCNB1	2.96409	0.378237	-2.97023	0.00305	0.0472609	yes
KCNF1	0.086099	0.849908	3.30324	0.0015	0.027133	yes
KCNH2	0.101132	3.42915	5.08353	5e-05	0.00179843	yes
KCNH6	0.63541	0.127797	-2.31383	5e-05	0.00179843	yes
KCNJ4	11.0048	2.48437	-2.14719	0.0009	0.0186077	yes
KCNK4	0.275132	0.94821	1.78508	5e-05	0.00179843	yes
KCNN4	8.9905	2.55808	-1.81334	5e-05	0.00179843	yes
KCTD15	3.27804	7.28726	1.15254	0.00125	0.0235879	yes
KEL	1.98864	10.5007	2.40063	5e-05	0.00179843	yes
KHDC1	0.670012	12.6541	4.23927	5e-05	0.00179843	yes
KHDC1L	0.670012	12.6541	4.23927	5e-05	0.00179843	yes
KHDC1P1	0.670012	12.6541	4.23927	5e-05	0.00179843	yes
KHK	197.685	70.5448	-1.48659	0.0001	0.00320132	yes
KIAA1244	0.297264	1.49969	2.33484	0.0014	0.0256213	yes
KIAA1324L	0.491035	2.04383	2.05738	5e-05	0.00179843	yes
KIAA1549	0.316655	1.11783	1.81972	0.00285	0.0451881	yes
KIF25-AS1	0.0392424	0.808686	4.3651	5e-05	0.00179843	yes
KIF3C	0.826982	3.12941	1.91997	5e-05	0.00179843	yes
KIFC2	40.6361	21.3846	-0.92619	0.0014	0.0256213	yes
KISS1R	0.0803656	2.29801	4.83766	0.00095	0.0193663	yes
KLF4	4.01657	13.3315	1.7308	0.00045	0.0108802	yes
KLHL3	3.66447	1.32525	-1.46734	0.0007	0.0153445	yes
KLKB1	115.127	50.8168	-1.17985	0.00025	0.00684849	yes
KMO	10.5233	3.05736	-1.78322	0.00075	0.0160694	yes
KRT19	3.02123	35.0976	3.53816	5e-05	0.00179843	yes
KRTAP5-6	51.3719	7.56434	-2.76369	5e-05	0.00179843	yes
LAMA1	0.423094	1.48864	1.81495	0.0014	0.0256213	yes
LAMC1	20.8166	54.6287	1.39193	0.0019	0.032561	yes
LAMP5	0.210899	1.06469	2.3358	0.00145	0.0263815	yes
LCN12	34.1493	11.6356	-1.55331	5e-05	0.00179843	yes
LCNL1	10.8465	214.843	4.30799	5e-05	0.00179843	yes
LDHD	31.0137	10.661	-1.54056	0.0019	0.032561	yes
LEP	0.038329	2.8994	6.24117	5e-05	0.00179843	yes
LGALS12	0.0897296	3.94795	5.45938	5e-05	0.00179843	yes
LGALS9C	0.319222	1.0865	1.76706	0.00015	0.00452341	yes
LGI4	3.97047	14.8795	1.90594	0.0002	0.00567828	yes
LHFPL4	0.29039	3.80234	3.71083	5e-05	0.00179843	yes
LHX3	1.31936	0.0568339	-4.53694	5e-05	0.00179843	yes
LILRB4	17.3721	8.30767	-1.06425	0.0027	0.0432495	yes
LIMCH1	2.59903	6.20757	1.25606	5e-05	0.00179843	yes
LIME1	338.214	180.563	-0.905433	0.00105	0.0208786	yes
LIN28A	0.0364959	0.471571	3.69167	0.0002	0.00567828	yes
LINC00473	0.038067	0.487515	3.67883	0.0002	0.00567828	yes
LINC00483	0.115027	0.667955	2.53778	5e-05	0.00179843	yes
LINC00664	16.5116	10.4198	-0.664151	0.00085	0.0178271	yes
LINC00844	30.9073	6.40788	-2.27003	0.0022	0.0368066	yes
LINC00942	0.162901	3.50998	4.42939	0.0001	0.00320132	yes
LIT1354	34.1923	88.4665	1.37146	0.00155	0.027807	yes
LIT2197	34.1923	88.4665	1.37146	0.00155	0.027807	yes
LIT2212	34.1923	88.4665	1.37146	0.00155	0.027807	yes
LIT2223	34.1923	88.4665	1.37146	0.00155	0.027807	yes
LPAR1	0.562653	3.1843	2.50066	0.0001	0.00320132	yes
LPL	4.05914	17.3968	2.09958	0.0003	0.00783481	yes
LRCOL1	9.67927	1.4929	-2.69679	5e-05	0.00179843	yes
LRFN5	0.119635	0.77636	2.69809	0.00295	0.0460052	yes
LRP12	1.44901	4.27282	1.56012	0.00115	0.0221802	yes
LRP2	0.366595	3.44076	3.23047	5e-05	0.00179843	yes
LRP4	0.445549	2.57007	2.52815	5e-05	0.00179843	yes
LRP8	0.768748	2.97863	1.95407	0.00065	0.0144369	yes
LRRC26	1.62335	9.34672	2.52548	5e-05	0.00179843	yes
LRRC3	18.6145	4.3348	-2.10239	5e-05	0.00179843	yes
LRRC3-AS1	0.975194	0.159062	-2.6161	5e-05	0.00179843	yes
LRRN4CL	0.107435	0.588491	2.45356	0.0025	0.040612	yes
LUM	32.6086	101.053	1.63178	0.0009	0.0186077	yes
LYZ	63.3707	198.9	1.65016	0.00085	0.0178271	yes
MAGEA10	0.67677	3.36424	2.31354	5e-05	0.00179843	yes
MAGEA11	2.70374	0.306457	-3.1412	0.0023	0.038158	yes
MAGEA5	0.67677	3.36424	2.31354	5e-05	0.00179843	yes
MAGEA8	0.3482	3.3229	3.25446	0.00055	0.0128292	yes
MAGEB17	3.32788	0.446475	-2.89795	0.0001	0.00320132	yes
MAP7D2	1.35783	4.57344	1.75197	0.0005	0.0118916	yes
MAPT	14.8485	3.51214	-2.0799	0.0004	0.00990159	yes
MARK1	0.240353	1.39641	2.53849	5e-05	0.00179843	yes
MAST3	16.1068	6.252	-1.36528	0.0001	0.00320132	yes
MATK	11.0823	2.4737	-2.16351	5e-05	0.00179843	yes
MATN4	0.0970236	0.456835	2.23527	0.0001	0.00320132	yes
MBL1P	2.42783	0.855724	-1.50445	0.00075	0.0160694	yes
MCCD1	0.0890542	2.12543	4.57693	0.00225	0.0374708	yes
MCOLN3	0.315411	4.39476	3.80048	5e-05	0.00179843	yes
MCTP2	0.443784	1.78128	2.00498	5e-05	0.00179843	yes
MDFI	3.17849	8.55114	1.42778	5e-05	0.00179843	yes
MDGA1	1.26076	3.23076	1.35758	5e-05	0.00179843	yes
MEOX1	0.336654	1.43732	2.09404	0.00095	0.0193663	yes
MEOX2	0.660603	2.58561	1.96865	0.0009	0.0186077	yes
METTL9	8.09472	69.5504	3.10301	5e-05	0.00179843	yes
MFAP5	0.458038	8.80599	4.26495	5e-05	0.00179843	yes
MFSD2A	40.3214	8.60352	-2.22855	5e-05	0.00179843	yes
MGAT5B	0.130895	0.589846	2.17192	5e-05	0.00179843	yes
MGP	46.3075	213.121	2.20235	0.0005	0.0118916	yes
MIR1292	581.361	124.399	-2.22445	5e-05	0.00179843	yes
MIR130B	148.656	66.6832	-1.15659	0.00015	0.00452341	yes
MIR196B	0.859846	3.26114	1.92323	0.0007	0.0153445	yes
MIR200A	0.673714	28.8843	5.422	5e-05	0.00179843	yes
MIR2117	0.525221	0.11395	-2.20453	0.00075	0.0160694	yes
MIR26A2	2393.32	652.008	-1.87605	5e-05	0.00179843	yes
MIR302B	250.102	0.765619	-8.35168	5e-05	0.00179843	yes
MIR30C2	0.484177	77.0252	7.31365	5e-05	0.00179843	yes
MIR330	89.396	16.7393	-2.41697	5e-05	0.00179843	yes
MIR3613	25.5844	0.871699	-4.87529	5e-05	0.00179843	yes
MIR3649	2.83758	0.836564	-1.76211	0.0001	0.00320132	yes
MIR3942	19.2388	8.34839	-1.20445	0.0003	0.00783481	yes
MIR429	0.673714	28.8843	5.422	5e-05	0.00179843	yes
MIR4516	0.256104	119.911	8.87102	5e-05	0.00179843	yes
MIR4524B	6.04225	0.219182	-4.78489	5e-05	0.00179843	yes
MIR4645	0.438916	1.89804	2.11249	0.0004	0.00990159	yes
MIR4763	792.876	2837.5	1.83945	0.00245	0.0401583	yes
MIR4781	4.4362	55.0685	3.63383	5e-05	0.00179843	yes
MIR5001	35.611	3.30959	-3.4276	0.00015	0.00452341	yes
MIR5006	55.8805	17.0615	-1.7116	5e-05	0.00179843	yes
MIR555	10.5801	44.0828	2.05886	5e-05	0.00179843	yes
MIR614	0.107932	0.921477	3.09383	0.0001	0.00320132	yes
MIR711	290.064	19.3953	-3.90259	5e-05	0.00179843	yes
MIR936	0.358761	51.3183	7.16031	5e-05	0.00179843	yes
MIRLET7A3	792.876	2837.5	1.83945	0.00245	0.0401583	yes
MIRLET7B	792.876	2837.5	1.83945	0.00245	0.0401583	yes
MIRLET7G	4968.24	1180.78	-2.07299	0.00035	0.00889587	yes
MIRLET7I	57.9278	3.84987	-3.91138	5e-05	0.00179843	yes
MKX	0.0833292	0.458264	2.45928	0.0033	0.0499299	yes
MLLT3	1.05575	2.46787	1.225	0.00235	0.0388399	yes
MLXIPL	420.672	204.517	-1.04047	0.00055	0.0128292	yes
MN1	0.462141	1.79655	1.95882	0.0001	0.00320132	yes
MNS1	13.0794	1.82069	-2.84475	5e-05	0.00179843	yes
MOGAT1	1.85667	0.697682	-1.41208	0.00055	0.0128292	yes
MOGAT2	16.5748	0.856135	-4.27501	5e-05	0.00179843	yes
MOGAT3	38.6561	18.7465	-1.04408	0.00095	0.0193663	yes
MOV10L1	1.78245	0.8061	-1.14483	0.0006	0.0136456	yes
MPP1	47.1547	19.6716	-1.26129	0.0006	0.0136456	yes
MPP2	0.330838	0.875769	1.40443	0.0026	0.0420176	yes
MPPED1	4.95283	1.86656	-1.40787	0.0014	0.0256213	yes
MPZL1	16.5718	41.7235	1.33213	0.0001	0.00320132	yes
MROH2B	0.257851	5.23991	4.34493	5e-05	0.00179843	yes
MS4A8	0.0923781	0.946584	3.35711	5e-05	0.00179843	yes
MSC	5.2364	34.7123	2.7288	5e-05	0.00179843	yes
MT1G	603.869	138.521	-2.12414	0.00135	0.0250421	yes
MTFP1	107.327	47.4004	-1.17904	0.001	0.0200671	yes
MTHFD1	106.034	42.329	-1.3248	0.001	0.0200671	yes
MTMR7	1.31426	8.88039	2.75637	0.00035	0.00889587	yes
MTND4P20	91.592	15.0008	-2.61019	0.0002	0.00567828	yes
MTND5P1	18.6145	4.3348	-2.10239	5e-05	0.00179843	yes
MTNR1B	0.104474	15.0853	7.17386	5e-05	0.00179843	yes
MUC19	0.558107	1.3715	1.29714	0.0001	0.00320132	yes
MUC5B	0.4574	19.9252	5.44499	5e-05	0.00179843	yes
MUSK	0.148948	0.455209	1.61172	0.0019	0.032561	yes
MX2	3.49153	8.59626	1.29985	0.001	0.0200671	yes
MYCL	11.7294	2.55127	-2.20085	0.00045	0.0108802	yes
MYH4	0.315649	3.55296	3.49263	5e-05	0.00179843	yes
MYH8	0.315649	3.55296	3.49263	5e-05	0.00179843	yes
MYL1	0.0703133	21.8967	8.2827	5e-05	0.00179843	yes
N4BP2L1	64.4594	36.3115	-0.827965	0.00275	0.0438894	yes
N4BP2L2	64.4594	36.3115	-0.827965	0.00275	0.0438894	yes
NADK2	56.5744	26.509	-1.09367	0.00065	0.0144369	yes
NAT16	38.6561	18.7465	-1.04408	0.00095	0.0193663	yes
NAT2	4.19673	0.652896	-2.68434	0.0029	0.0457153	yes
NDRG1	54.3945	442.471	3.02405	5e-05	0.00179843	yes
NDRG2	128.237	71.7949	-0.836861	0.00115	0.0221802	yes
NDUFA4L2	21.6461	104.367	2.26948	0.0028	0.0445571	yes
NECAB3	68.9481	37.5482	-0.876767	0.0014	0.0256213	yes
NEFH	0.155112	2.20354	3.82844	5e-05	0.00179843	yes
NEFM	0.0437151	0.708236	4.01803	5e-05	0.00179843	yes
NEGR1	0.152547	0.67748	2.15092	0.0003	0.00783481	yes
NELL1	0.114546	0.566136	2.30523	0.0002	0.00567828	yes
NETO2	1.06552	3.7643	1.82083	0.00055	0.0128292	yes
NICN1	58.2342	35.9155	-0.697258	0.0027	0.0432495	yes
NLRP2	1.31209	6.38985	2.28391	5e-05	0.00179843	yes
NLRP6	1.99489	0.598847	-1.73605	0.00115	0.0221802	yes
NMB	4.6562	33.0147	2.82588	5e-05	0.00179843	yes
NMNAT2	0.107556	0.540706	2.32976	0.0007	0.0153445	yes
NOP56	581.361	124.399	-2.22445	5e-05	0.00179843	yes
NOVA1	0.424557	1.72117	2.01936	5e-05	0.00179843	yes
NPM2	2.24958	6.47428	1.52507	5e-05	0.00179843	yes
NQO1	25.2485	307.111	3.60449	5e-05	0.00179843	yes
NR_001278	141.383	20.0351	-2.81901	5e-05	0.00179843	yes
NR_002224	542.552	1796.25	1.72715	0.00055	0.0128292	yes
NR_002570	282.488	77.3645	-1.86845	5e-05	0.00179843	yes
NR_002724	2.42783	0.855724	-1.50445	0.00075	0.0160694	yes
NR_002770	1.26397	4.93784	1.96591	0.0001	0.00320132	yes
NR_002822	19.8582	52.2391	1.3954	0.0001	0.00320132	yes
NR_003083	0.0752649	0.473324	2.65278	0.00165	0.029146	yes
NR_003288	396.94	56.8785	-2.80296	5e-05	0.00179843	yes
NR_003569	30.5559	8.45432	-1.85369	5e-05	0.00179843	yes
NR_003950	0.263942	1.14596	2.11827	0.00025	0.00684849	yes
NR_004846	0.347676	1.03517	1.57406	0.0004	0.00990159	yes
NR_015410	0.309597	0.788313	1.34838	0.00025	0.00684849	yes
NR_023391	2.87513	0.41035	-2.8087	0.0004	0.00990159	yes
NR_024371	0.442813	2.1801	2.29963	5e-05	0.00179843	yes
NR_024424	24.5583	3.19395	-2.9428	5e-05	0.00179843	yes
NR_024438	37.7029	17.3294	-1.12146	0.00125	0.0235879	yes
NR_024442	8.21579	1.85585	-2.14632	0.0001	0.00320132	yes
NR_024479	6.87354	1.10161	-2.64145	0.00125	0.0235879	yes
NR_024617	0.0253584	1.20758	5.57351	0.00035	0.00889587	yes
NR_026758	8.69639	0.81133	-3.42206	5e-05	0.00179843	yes
NR_026867	2.17893	0.675516	-1.68956	0.0015	0.027133	yes
NR_026873	13.6936	6.13573	-1.15819	0.0002	0.00567828	yes
NR_027238	10.4984	31.7554	1.59683	0.00015	0.00452341	yes
NR_027354	3.85404	18.4104	2.25608	5e-05	0.00179843	yes
NR_027355	3.85404	18.4104	2.25608	5e-05	0.00179843	yes
NR0B1	0.101849	8.7813	6.42993	0.00225	0.0374708	yes
NR1I3	262.519	42.3833	-2.63086	5e-05	0.00179843	yes
NR4A2	1.86836	6.095	1.70586	5e-05	0.00179843	yes
NR4A3	0.35093	2.08585	2.57138	5e-05	0.00179843	yes
NRBP2	184.151	74.6375	-1.30292	0.00035	0.00889587	yes
NRCAM	3.81053	10.6297	1.48003	0.0025	0.040612	yes
NRG3	0.0692216	0.583522	3.07549	5e-05	0.00179843	yes
NSUN6	30.074	12.5642	-1.2592	0.00015	0.00452341	yes
NTRK2	0.199025	1.60429	3.01092	5e-05	0.00179843	yes
NTS	0.298437	97.0333	8.34491	0.0011	0.0215586	yes
NUDCD2	13.4175	38.9985	1.5393	0.0012	0.022822	yes
NUDT7	7.70438	3.46314	-1.1536	0.00295	0.0460052	yes
NXF3	0.812279	0.366984	-1.14626	0.00265	0.0426363	yes
NXPH4	0.800656	6.0782	2.92439	0.0008	0.0169741	yes
OBSCN	3.03458	9.95943	1.71456	0.0002	0.00567828	yes
OCA2	0.724231	3.67929	2.34491	5e-05	0.00179843	yes
OCEL1	45.5666	21.7148	-1.0693	5e-05	0.00179843	yes
OGDHL	52.2223	12.997	-2.00648	5e-05	0.00179843	yes
OPRK1	0.0373127	0.456469	3.61278	5e-05	0.00179843	yes
OR2B6	4.58809	2.11414	-1.11782	0.0029	0.0457153	yes
OR51B5	0.633616	37.3264	5.88044	0.00095	0.0193663	yes
OR56A3	0.215823	1.15974	2.42589	0.00045	0.0108802	yes
ORAOV1	136.758	17.8079	-2.94104	5e-05	0.00179843	yes
OSBP2	1.08474	3.47197	1.6784	5e-05	0.00179843	yes
OSR2	0.478733	2.85907	2.57825	5e-05	0.00179843	yes
OTOF	0.123337	0.457274	1.89045	0.0001	0.00320132	yes
OXCT1	1.02539	4.52293	2.14109	5e-05	0.00179843	yes
OXER1	264.805	66.2803	-1.99828	5e-05	0.00179843	yes
PABPC1	461.828	1074.02	1.21759	0.00055	0.0128292	yes
PADI2	0.218148	0.770005	1.81956	0.00045	0.0108802	yes
PAFAH1B3	13.8921	40.0243	1.52661	0.0001	0.00320132	yes
PAGE1	0.376238	20.0406	5.73513	0.0001	0.00320132	yes
PAGE5	1.54056	9.40292	2.60966	0.00155	0.027807	yes
PALM3	22.4235	7.46875	-1.58607	5e-05	0.00179843	yes
PAN2	74.2871	35.5153	-1.06467	0.0003	0.00783481	yes
PAPPA2	2.13366	0.355252	-2.58641	5e-05	0.00179843	yes
PARM1	0.679234	3.24444	2.25599	0.00025	0.00684849	yes
PBX1	1.28252	3.67552	1.51897	5e-05	0.00179843	yes
PCAT2	2.11116	9.69501	2.1992	5e-05	0.00179843	yes
PCDH18	0.59149	1.83369	1.63232	0.00035	0.00889587	yes
PCDH20	0.774067	0.0596181	-3.69864	5e-05	0.00179843	yes
PCDHA1	0.61039	2.93292	2.26453	5e-05	0.00179843	yes
PCDHA10	0.61039	2.93292	2.26453	5e-05	0.00179843	yes
PCDHA11	0.61039	2.93292	2.26453	5e-05	0.00179843	yes
PCDHA12	0.61039	2.93292	2.26453	5e-05	0.00179843	yes
PCDHA13	0.61039	2.93292	2.26453	5e-05	0.00179843	yes
PCDHA2	0.61039	2.93292	2.26453	5e-05	0.00179843	yes
PCDHA3	0.61039	2.93292	2.26453	5e-05	0.00179843	yes
PCDHA4	0.61039	2.93292	2.26453	5e-05	0.00179843	yes
PCDHA5	0.61039	2.93292	2.26453	5e-05	0.00179843	yes
PCDHA6	0.61039	2.93292	2.26453	5e-05	0.00179843	yes
PCDHA7	0.61039	2.93292	2.26453	5e-05	0.00179843	yes
PCDHA8	0.61039	2.93292	2.26453	5e-05	0.00179843	yes
PCDHA9	0.61039	2.93292	2.26453	5e-05	0.00179843	yes
PCDHAC1	0.61039	2.93292	2.26453	5e-05	0.00179843	yes
PCDHAC2	0.61039	2.93292	2.26453	5e-05	0.00179843	yes
PCDHB10	0.235469	1.09827	2.22162	5e-05	0.00179843	yes
PCDHB16	0.235469	1.09827	2.22162	5e-05	0.00179843	yes
PCDHB2	0.0770108	0.721057	3.22698	5e-05	0.00179843	yes
PCDHB5	0.215435	1.49739	2.79712	5e-05	0.00179843	yes
PCDHB6	0.169964	0.63017	1.89051	0.0003	0.00783481	yes
PCDHB7	0.169964	0.63017	1.89051	0.0003	0.00783481	yes
PCDHB8	0.235469	1.09827	2.22162	5e-05	0.00179843	yes
PCDHB9	0.235469	1.09827	2.22162	5e-05	0.00179843	yes
PCK1	262.171	47.1804	-2.47425	5e-05	0.00179843	yes
PCSK6	95.5102	54.0854	-0.820416	0.00295	0.0460052	yes
PDE4B	2.12725	5.57539	1.39008	0.00135	0.0250421	yes
PDE4D	0.578642	2.12263	1.87511	5e-05	0.00179843	yes
PDE9A	1.96407	8.12129	2.04786	5e-05	0.00179843	yes
PDZRN4	0.0759547	0.422985	2.47739	0.00065	0.0144369	yes
PFKFB1	34.2774	6.4115	-2.41853	5e-05	0.00179843	yes
PGC	1.10975	14.0396	3.6612	5e-05	0.00179843	yes
PHEX	0.163019	2.21827	3.76632	5e-05	0.00179843	yes
PHYKPL	68.408	40.0526	-0.77227	0.00265	0.0426363	yes
PI16	0.382944	10.9597	4.83893	5e-05	0.00179843	yes
PITX1	0.52601	8.46509	4.00836	5e-05	0.00179843	yes
PITX2	0.0449756	0.547365	3.60529	5e-05	0.00179843	yes
PKD1L2	1.67754	3.85301	1.19964	0.00075	0.0160694	yes
PKHD1L1	0.131114	0.641556	2.29076	5e-05	0.00179843	yes
PKIB	2.31684	10.622	2.19683	0.002	0.0339022	yes
PKP1	0.0791727	0.491131	2.63303	0.0001	0.00320132	yes
PKP3	0.27939	3.10573	3.47458	5e-05	0.00179843	yes
PLA2R1	0.258654	0.710925	1.45868	5e-05	0.00179843	yes
PLAC1	0.0357417	0.811781	4.50541	0.0001	0.00320132	yes
PLAGL1	1.89893	4.43669	1.2243	0.0013	0.024363	yes
PLAUR	34.8275	11.6859	-1.57546	5e-05	0.00179843	yes
PLBD2	337.257	84.8526	-1.99082	0.0029	0.0457153	yes
PLCH2	11.9532	1.26096	-3.2448	0.0003	0.00783481	yes
PLEKHB1	1.65863	6.56443	1.98468	0.001	0.0200671	yes
PLEKHS1	0.3599	1.71835	2.25536	5e-05	0.00179843	yes
PLG	599.299	170.892	-1.81019	0.00155	0.027807	yes
PLIN1	11.682	39.9635	1.77439	5e-05	0.00179843	yes
PLXNB3	1.84004	9.75704	2.4067	5e-05	0.00179843	yes
PMEL	4.47396	1.87425	-1.25524	0.001	0.0200671	yes
PMEPA1	2.01513	5.5954	1.47337	0.00205	0.0346421	yes
PNCK	0.345963	33.0674	6.57865	5e-05	0.00179843	yes
PNMA3	3.4061	13.9901	2.03821	5e-05	0.00179843	yes
PODN	3.48265	10.4727	1.58837	0.00035	0.00889587	yes
PODXL2	2.61543	33.4874	3.6785	0.0013	0.024363	yes
POPDC3	0.349285	7.79101	4.47933	5e-05	0.00179843	yes
POSTN	137.242	11.6988	-3.55229	5e-05	0.00179843	yes
POTEKP	0.853778	0.107775	-2.98584	5e-05	0.00179843	yes
POU2AF1	1.01912	3.586	1.81505	5e-05	0.00179843	yes
POU2F3	0.19221	0.795539	2.04925	5e-05	0.00179843	yes
PPAPDC1A	1.17761	0.244813	-2.26611	0.00115	0.0221802	yes
PPFIA4	0.406844	3.2826	3.01229	5e-05	0.00179843	yes
PPIAP20	1.42439	0.155124	-3.19885	0.0016	0.0284469	yes
PPIL2	148.656	66.6832	-1.15659	0.00015	0.00452341	yes
PPM1H	0.815947	3.96987	2.28255	5e-05	0.00179843	yes
PPP1R1B	0.164881	2.26583	3.78054	5e-05	0.00179843	yes
PPP1R1C	56.1003	3.72455	-3.91287	5e-05	0.00179843	yes
PPP2R1B	85.0537	42.8895	-0.987751	0.0021	0.0354049	yes
PPP2R2C	0.139936	3.85702	4.78465	5e-05	0.00179843	yes
PRAM1	5.26577	1.58784	-1.72958	5e-05	0.00179843	yes
PRAME	1.40953	29.5053	4.38769	5e-05	0.00179843	yes
PRAMEF10	0.833994	0.0813277	-3.35822	0.0011	0.0215586	yes
PRAMEF4	5.46952	0.124364	-5.45877	0.0002	0.00567828	yes
PRDM16	0.304105	1.53023	2.3311	0.00015	0.00452341	yes
PRELID1P4	19.2388	8.34839	-1.20445	0.0003	0.00783481	yes
PRKAR2B	0.285832	5.7226	4.32343	5e-05	0.00179843	yes
PRODH	71.389	15.8938	-2.16724	5e-05	0.00179843	yes
PRODH2	84.6682	31.0055	-1.4493	0.0002	0.00567828	yes
PROM1	1.21786	3.94058	1.69406	0.0006	0.0136456	yes
PRR15	0.205678	1.25331	2.60729	0.0008	0.0169741	yes
PRR19	0.585882	2.22142	1.9228	0.0009	0.0186077	yes
PRRT4	0.432553	1.45151	1.74661	0.00145	0.0263815	yes
PRRX2	0.259871	1.60129	2.62337	0.0012	0.022822	yes
PRSS16	0.220265	1.51128	2.77846	5e-05	0.00179843	yes
PRTG	0.110564	0.553992	2.32498	0.0001	0.00320132	yes
PTCH2	1.16264	11.3979	3.2933	5e-05	0.00179843	yes
PTHLH	0.399231	3.5033	3.13342	5e-05	0.00179843	yes
PTPRN	1.20922	0.226349	-2.41746	5e-05	0.00179843	yes
PTPRS	1.21278	6.4079	2.40153	5e-05	0.00179843	yes
PTPRT	1.02788	0.111258	-3.20769	5e-05	0.00179843	yes
QPCT	0.918187	4.12513	2.16758	5e-05	0.00179843	yes
RAB26	33.3937	8.24604	-2.0178	5e-05	0.00179843	yes
RAB27B	0.564303	2.10441	1.89887	5e-05	0.00179843	yes
RAB34	15.3141	33.018	1.10839	0.0005	0.0118916	yes
RAB3C	1.01102	6.08054	2.58839	5e-05	0.00179843	yes
RAB6B	1.09667	4.98893	2.1856	0.00055	0.0128292	yes
RANBP3L	1.33505	0.144064	-3.21211	5e-05	0.00179843	yes
RAP1GAP	11.4728	54.7341	2.25422	5e-05	0.00179843	yes
RASAL1	0.307077	2.40878	2.97163	5e-05	0.00179843	yes
RBM20	0.194902	1.29359	2.73056	5e-05	0.00179843	yes
RBM39	253.426	155.892	-0.701017	0.00115	0.0221802	yes
RBMX	32.9986	151.264	2.1966	5e-05	0.00179843	yes
RBP5	150.114	41.2071	-1.86509	0.00175	0.0305907	yes
RCOR2	0.219671	2.82884	3.6868	5e-05	0.00179843	yes
RDH16	139.033	17.538	-2.98687	5e-05	0.00179843	yes
RDH8	0.735026	3.91388	2.41273	0.0016	0.0284469	yes
REG1A	1.38189	273.225	7.6273	5e-05	0.00179843	yes
REG1B	0.165157	5.83967	5.14398	0.00215	0.0362199	yes
REG3A	1.13517	848.719	9.54623	5e-05	0.00179843	yes
REG4	0.409313	0.0378953	-3.43311	5e-05	0.00179843	yes
RET	0.1283	0.549128	2.09763	0.00025	0.00684849	yes
RFPL4A	1.27637	0.299964	-2.08919	0.002	0.0339022	yes
RFPL4AL1	1.27637	0.299964	-2.08919	0.002	0.0339022	yes
RGMA	0.399476	0.956356	1.25944	0.0023	0.038158	yes
RGS22	0.158932	0.498574	1.6494	0.0002	0.00567828	yes
RGSL1	0.643034	0.133603	-2.26695	5e-05	0.00179843	yes
RHOV	0.11179	1.08961	3.28496	0.00025	0.00684849	yes
RN7SL2	727.868	187.861	-1.95401	0.0001	0.00320132	yes
RN7SL557P	2.8873	0.835527	-1.78896	0.00025	0.00684849	yes
RNA5SP113	56.1003	3.72455	-3.91287	5e-05	0.00179843	yes
RNA5SP301	3.30222	0.364458	-3.17961	5e-05	0.00179843	yes
RNA5SP404	1.09708	0.212841	-2.36583	0.00065	0.0144369	yes
RNPC3	37.7029	17.3294	-1.12146	0.00125	0.0235879	yes
RNU1-125P	476.303	248.299	-0.9398	5e-05	0.00179843	yes
RNU1-75P	1.13818	0.0384214	-4.88868	0.00195	0.0332872	yes
RNU5E-6P	1.16264	11.3979	3.2933	5e-05	0.00179843	yes
RNU5F-1	0.407136	4.7793	3.55322	5e-05	0.00179843	yes
RNU6-1048P	0.986547	7.37891	2.90295	0.00035	0.00889587	yes
RNU6-1161P	0.0894001	1.11206	3.63682	5e-05	0.00179843	yes
RNU6-1165P	0.108745	11.6783	6.74674	5e-05	0.00179843	yes
RNU6-1238P	0.401088	27.3089	6.08931	5e-05	0.00179843	yes
RNU6-230P	36.298	12.6479	-1.52099	5e-05	0.00179843	yes
RNU6-45P	0.28828	9.95302	5.10959	5e-05	0.00179843	yes
RNU6-737P	0.16207	12.4321	6.26131	5e-05	0.00179843	yes
RNU6-813P	14.7363	0.121259	-6.92514	5e-05	0.00179843	yes
RNU6-968P	3.20387	0.625278	-2.35724	5e-05	0.00179843	yes
ROPN1B	1.50525	0.439971	-1.77452	0.00015	0.00452341	yes
ROR1	0.1105	0.605809	2.45481	5e-05	0.00179843	yes
RP1-10C16.1	0	3.72325	inf	5e-05	0.00179843	yes
RP11-1007I13.4	0.67677	3.36424	2.31354	5e-05	0.00179843	yes
RP11-102F4.3	0.131117	0.48221	1.87881	5e-05	0.00179843	yes
RP11-1036E20.7	0.267228	2.10096	2.97491	0.00025	0.00684849	yes
RP11-1055B8.3	15.3113	4.22011	-1.85925	0.0011	0.0215586	yes
RP11-1055B8.4	15.3113	4.22011	-1.85925	0.0011	0.0215586	yes
RP11-108O10.2	85.0537	42.8895	-0.987751	0.0021	0.0354049	yes
RP11-109J4.1	0.173963	2.74428	3.97957	5e-05	0.00179843	yes
RP11-1114I9.1	0.41558	0.0323247	-3.68442	0.00145	0.0263815	yes
RP11-1152H14.1	4.71239	1.97376	-1.25552	0.0032	0.0487888	yes
RP11-116G8.5	1.35718	0.169866	-2.99814	5e-05	0.00179843	yes
RP11-1220K2.2	0.112112	1.05504	3.23428	5e-05	0.00179843	yes
RP11-124G5.1	2.22355	0.000555117	-11.9678	0.00155	0.027807	yes
RP11-1260E13.3	2.83348	0.576685	-2.29672	0.00015	0.00452341	yes
RP11-139J15.7	30.074	12.5642	-1.2592	0.00015	0.00452341	yes
RP11-142A23.1	0.220361	0.890171	2.01422	0.00325	0.0493787	yes
RP11-150O12.3	0.183337	0.973251	2.40831	0.0019	0.032561	yes
RP11-152F13.10	1.12205	89.0743	6.3108	5e-05	0.00179843	yes
RP11-152K4.1	0.958231	3.14571	1.71494	0.0002	0.00567828	yes
RP11-152P17.2	2.84007	9.94381	1.80787	0.00295	0.0460052	yes
RP11-153K11.3	1.83448	0.535815	-1.77556	0.0024	0.0394572	yes
RP11-157P1.5	16.6718	1.76901	-3.2364	0.0003	0.00783481	yes
RP11-15B24.5	4.12858	0.57594	-2.84165	5e-05	0.00179843	yes
RP11-164O23.7	1.22054	0.200918	-2.60284	0.0001	0.00320132	yes
RP11-168K11.3	1.20125	0.264282	-2.18439	0.00075	0.0160694	yes
RP11-175K6.1	0.663609	2.16653	1.70698	0.00165	0.029146	yes
RP11-178L8.4	21.6476	9.64558	-1.16627	0.0009	0.0186077	yes
RP11-181C3.1	6.9309	1.81409	-1.9338	0.0011	0.0215586	yes
RP11-184M15.1	1.76389	0.0679502	-4.69814	0.0001	0.00320132	yes
RP11-19E11.1	0.0493792	0.595422	3.59194	0.00145	0.0263815	yes
RP11-203F10.1	1.02668	0.184731	-2.47448	0.00315	0.0483303	yes
RP11-205M3.3	0.686921	0.164111	-2.06547	0.0019	0.032561	yes
RP11-20F24.2	0.170543	0.924313	2.43824	0.00205	0.0346421	yes
RP11-20F24.4	0.170543	0.924313	2.43824	0.00205	0.0346421	yes
RP11-215E13.1	0.437155	0.157264	-1.47495	0.00065	0.0144369	yes
RP11-219A15.1	1.27025	3.09912	1.28674	0.0015	0.027133	yes
RP11-219A15.2	1.27025	3.09912	1.28674	0.0015	0.027133	yes
RP11-219A15.3	1.27025	3.09912	1.28674	0.0015	0.027133	yes
RP11-21J7.1	8.04952	0.486735	-4.04769	5e-05	0.00179843	yes
RP11-229P13.23	0.407301	3.00275	2.88212	5e-05	0.00179843	yes
RP11-242J7.1	2.07796	11.8325	2.50951	0.0001	0.00320132	yes
RP11-255B23.4	2.11116	9.69501	2.1992	5e-05	0.00179843	yes
RP11-257K9.8	0.670012	12.6541	4.23927	5e-05	0.00179843	yes
RP11-265N7.1	0.443917	1.33266	1.58594	0.0016	0.0284469	yes
RP11-278H7.3	1.01486	0.0818329	-3.63246	0.00155	0.027807	yes
RP11-283I3.4	23.7855	6.28344	-1.92046	5e-05	0.00179843	yes
RP11-284F21.7	1.98975	8.91814	2.16415	0.00015	0.00452341	yes
RP11-284F21.9	1.98975	8.91814	2.16415	0.00015	0.00452341	yes
RP11-290L7.3	0.220852	0.671528	1.60437	0.00295	0.0460052	yes
RP11-297M9.1	1.09708	0.212841	-2.36583	0.00065	0.0144369	yes
RP11-299H22.4	4.28041	0.723412	-2.56486	5e-05	0.00179843	yes
RP11-299H22.5	4.28041	0.723412	-2.56486	5e-05	0.00179843	yes
RP11-299H22.7	1.39771	0.356623	-1.97059	0.0018	0.0312893	yes
RP11-299M14.2	184.151	74.6375	-1.30292	0.00035	0.00889587	yes
RP11-300J18.3	24.3638	10.3767	-1.23139	0.0012	0.022822	yes
RP11-301L7.1	3.49558	21.0251	2.58851	0.0032	0.0487888	yes
RP11-307P5.1	1.19854	14.0349	3.54967	0.0032	0.0487888	yes
RP11-315H15.2	1.24305	0.217056	-2.51774	0.0001	0.00320132	yes
RP11-319J24.3	15.7043	6.96104	-1.17379	0.00015	0.00452341	yes
RP11-321C1.1	0.0564776	1.04937	4.21571	0.00065	0.0144369	yes
RP11-323I15.5	19.2388	8.34839	-1.20445	0.0003	0.00783481	yes
RP11-325F22.5	0.0432847	0.845069	4.28714	0.0007	0.0153445	yes
RP11-325P15.1	1.62747	0.163913	-3.31162	5e-05	0.00179843	yes
RP11-326C3.2	132.373	41.7979	-1.6631	5e-05	0.00179843	yes
RP11-346I3.4	0.779445	0.132	-2.56191	5e-05	0.00179843	yes
RP11-348J24.2	0.269138	1.24429	2.20891	0.00025	0.00684849	yes
RP11-350O14.18	1.62335	9.34672	2.52548	5e-05	0.00179843	yes
RP11-353M9.1	3.30222	0.364458	-3.17961	5e-05	0.00179843	yes
RP11-353N14.2	0.196427	0.797605	2.02168	0.00175	0.0305907	yes
RP11-361L15.4	272.969	64.6412	-2.07821	5e-05	0.00179843	yes
RP11-362F19.1	1.74849	0.35429	-2.30311	0.00165	0.029146	yes
RP11-368J22.2	0.399476	0.956356	1.25944	0.0023	0.038158	yes
RP11-385D13.1	12.9099	31.8724	1.30383	0.00045	0.0108802	yes
RP11-385J1.2	2.71284	10.3202	1.92759	0.0016	0.0284469	yes
RP11-396B14.2	1.92687	0.802279	-1.26409	5e-05	0.00179843	yes
RP11-403F21.1	0.256033	1.16732	2.1888	0.00085	0.0178271	yes
RP11-403F21.3	0.256033	1.16732	2.1888	0.00085	0.0178271	yes
RP11-417E7.1	1.02435	0.163002	-2.65175	0.00025	0.00684849	yes
RP11-42O15.3	31.3818	9.22397	-1.76647	0.0003	0.00783481	yes
RP11-430H10.1	0.148715	0.680064	2.19312	0.0024	0.0394572	yes
RP11-432I5.1	7.95587	1.50607	-2.40123	0.0006	0.0136456	yes
RP11-435B5.3	8.73746	2.54648	-1.77871	5e-05	0.00179843	yes
RP11-435B5.5	8.73746	2.54648	-1.77871	5e-05	0.00179843	yes
RP11-437L7.1	3.06479	0.561743	-2.44781	5e-05	0.00179843	yes
RP11-440I14.3	1.13401	0.165348	-2.77785	0.0001	0.00320132	yes
RP11-444D3.1	0.600375	2.69778	2.16784	0.00075	0.0160694	yes
RP11-44N11.2	0.557944	3.26499	2.54889	0.00065	0.0144369	yes
RP11-458F8.1	3.98394	1.88572	-1.07908	0.00135	0.0250421	yes
RP11-458F8.2	3.98394	1.88572	-1.07908	0.00135	0.0250421	yes
RP11-460H14.1	1.84762	0.106101	-4.12215	5e-05	0.00179843	yes
RP11-465B22.8	0.673714	28.8843	5.422	5e-05	0.00179843	yes
RP11-468E2.6	64.9682	32.0075	-1.02132	0.00115	0.0221802	yes
RP11-46B11.2	0.568985	4.55005	2.99942	0.00105	0.0208786	yes
RP11-46C20.1	7.11856	0.695607	-3.35524	0.0003	0.00783481	yes
RP11-473M20.14	9.00786	4.12544	-1.12664	0.0005	0.0118916	yes
RP11-474N8.5	0.68011	0.166079	-2.0339	0.0002	0.00567828	yes
RP11-475N22.4	0.745948	2.28769	1.61675	0.0003	0.00783481	yes
RP11-479O16.1	0.0104796	0.883906	6.39824	0.0003	0.00783481	yes
RP11-48B3.2	0.938475	0.110837	-3.08187	5e-05	0.00179843	yes
RP11-48G14.1	1.18024	0.082945	-3.83078	5e-05	0.00179843	yes
RP11-4F5.2	0.443784	1.78128	2.00498	5e-05	0.00179843	yes
RP11-4N23.1	1.76046	0.119739	-3.87799	5e-05	0.00179843	yes
RP11-504P24.2	3.62066	1.54521	-1.22845	0.0032	0.0487888	yes
RP11-504P24.5	3.62066	1.54521	-1.22845	0.0032	0.0487888	yes
RP11-510M2.10	153.287	28.6803	-2.41811	0.0001	0.00320132	yes
RP11-513G11.3	1.49309	0.414132	-1.85014	0.00125	0.0235879	yes
RP11-515C16.1	37.8342	16.0929	-1.23327	0.00115	0.0221802	yes
RP11-51M18.1	22.7525	1.39408	-4.02864	5e-05	0.00179843	yes
RP11-526J3.3	0.0352537	0.470944	3.73971	0.00075	0.0160694	yes
RP11-528A4.2	0.111564	0.508554	2.18853	0.00315	0.0483303	yes
RP11-536O18.1	0.393929	5.87549	3.8987	0.0019	0.032561	yes
RP11-538D16.2	1.96097	0.68538	-1.51659	0.001	0.0200671	yes
RP11-546J1.1	4.71239	1.97376	-1.25552	0.0032	0.0487888	yes
RP11-554A11.9	115.892	6.00599	-4.27024	5e-05	0.00179843	yes
RP11-557H15.3	0.998361	3.969	1.99114	0.00015	0.00452341	yes
RP11-557H15.4	0.998361	3.969	1.99114	0.00015	0.00452341	yes
RP11-563D10.1	8.04952	0.486735	-4.04769	5e-05	0.00179843	yes
RP11-568A7.3	0.243834	3.86129	3.98511	0.0009	0.0186077	yes
RP11-586K2.1	0.174996	2.46615	3.81687	0.00045	0.0108802	yes
RP11-58B17.2	0.29039	3.80234	3.71083	5e-05	0.00179843	yes
RP11-58E21.3	3.25816	1.46585	-1.15232	5e-05	0.00179843	yes
RP11-58E21.5	3.25816	1.46585	-1.15232	5e-05	0.00179843	yes
RP11-599B13.3	0.0368858	1.94106	5.71764	5e-05	0.00179843	yes
RP11-614O9.1	0.0507539	2.42522	5.57845	0.0031	0.0477982	yes
RP11-616M22.7	13.481	5.01611	-1.42628	0.0001	0.00320132	yes
RP11-619A14.3	1.68494	4.91383	1.54415	0.00185	0.0319802	yes
RP11-622A1.2	206.985	85.4788	-1.27588	0.00125	0.0235879	yes
RP11-624L4.1	0.443917	1.33266	1.58594	0.0016	0.0284469	yes
RP11-626H12.1	53.6822	12.0949	-2.15005	5e-05	0.00179843	yes
RP11-629N8.3	1.15932	3.36784	1.53855	0.00055	0.0128292	yes
RP11-631N16.2	57.9278	3.84987	-3.91138	5e-05	0.00179843	yes
RP11-639F1.1	0.122952	16.9861	7.11012	5e-05	0.00179843	yes
RP11-639F1.2	0.122952	16.9861	7.11012	5e-05	0.00179843	yes
RP11-64C12.6	0.309343	1.59238	2.36391	0.0024	0.0394572	yes
RP11-664H17.1	6.97714	0.149647	-5.543	5e-05	0.00179843	yes
RP11-669E14.4	14.8485	3.51214	-2.0799	0.0004	0.00990159	yes
RP11-676F20.1	0.104474	15.0853	7.17386	5e-05	0.00179843	yes
RP11-701P16.4	6.9782	0.809645	-3.10749	5e-05	0.00179843	yes
RP1-170O19.20	0.859846	3.26114	1.92323	0.0007	0.0153445	yes
RP11-71H9.2	0.106129	0.705285	2.73239	5e-05	0.00179843	yes
RP11-725G5.2	0.495545	0.0891275	-2.47507	0.00305	0.0472609	yes
RP11-746P2.3	0.0303893	0.398707	3.71369	0.0004	0.00990159	yes
RP11-74C13.3	1.78104	0.30972	-2.52369	0.0025	0.040612	yes
RP11-757F18.5	0.0452363	0.653953	3.85363	0.00035	0.00889587	yes
RP11-770J1.3	13.3855	3.28606	-2.02625	0.0006	0.0136456	yes
RP11-782C8.5	3.93585	0.876688	-2.16654	0.00105	0.0208786	yes
RP11-783K16.10	0.275132	0.94821	1.78508	5e-05	0.00179843	yes
RP11-78J21.4	0.0777979	0.429506	2.46488	0.0018	0.0312893	yes
RP11-790I12.1	168.826	45.1052	-1.90417	0.0017	0.0298361	yes
RP11-82L18.2	1.53919	3.88426	1.33547	0.00315	0.0483303	yes
RP11-883A18.3	0.52875	1.74594	1.72335	0.001	0.0200671	yes
RP11-883G14.1	1.8059	0.367063	-2.29862	5e-05	0.00179843	yes
RP11-883G14.2	3.16962	0.7181	-2.14205	5e-05	0.00179843	yes
RP11-89K21.1	0.407515	1.71194	2.07071	0.00025	0.00684849	yes
RP11-94I2.1	1.79256	0.304006	-2.55985	0.00065	0.0144369	yes
RP11-973F15.2	0.109532	1.56869	3.84014	0.0003	0.00783481	yes
RP11-998D10.1	9.53997	2.84798	-1.74405	0.0029	0.0457153	yes
RP1-232P20.1	0.65398	0.0387613	-4.07656	0.00015	0.00452341	yes
RP1-287H17.1	1.30129	21.6313	4.05511	5e-05	0.00179843	yes
RP13-143G15.4	1.48769	4.23776	1.51022	0.0023	0.038158	yes
RP13-20L14.1	4.01504	0.706377	-2.50691	0.00255	0.0413013	yes
RP13-650J16.1	10.3666	1.92372	-2.42997	0.00025	0.00684849	yes
RP3-434P1.6	11.0048	2.48437	-2.14719	0.0009	0.0186077	yes
RP4-536B24.2	0.94721	0.20076	-2.23821	0.00225	0.0374708	yes
RP4-539M6.19	107.327	47.4004	-1.17904	0.001	0.0200671	yes
RP4-583P15.10	338.214	180.563	-0.905433	0.00105	0.0208786	yes
RP4-657E11.10	2.76676	1.06613	-1.37582	0.0032	0.0487888	yes
RP5-1013A22.2	1.00703	0.203052	-2.31018	0.0007	0.0153445	yes
RP5-1024G6.8	0.768748	2.97863	1.95407	0.00065	0.0144369	yes
RP5-1050K3.3	0.348311	1.59397	2.19418	5e-05	0.00179843	yes
RP5-1120P11.3	0.083873	2.15862	4.68576	5e-05	0.00179843	yes
RP5-834N19.1	3.72169	0.284721	-3.70834	5e-05	0.00179843	yes
RP5-874C20.6	5.94961	19.7812	1.73326	0.00015	0.00452341	yes
RP5-902P8.10	25.4804	8.75968	-1.54044	5e-05	0.00179843	yes
RP6-109B7.3	792.876	2837.5	1.83945	0.00245	0.0401583	yes
RPL10L	0.473022	2.88626	2.60922	0.0003	0.00783481	yes
RPL9P9	5.08566	71.6754	3.81697	0.00065	0.0144369	yes
RPS17	0.936383	89.1776	6.57344	5e-05	0.00179843	yes
RPS17L	1.12205	89.0743	6.3108	5e-05	0.00179843	yes
RPS6KL1	9.00312	4.48724	-1.0046	0.00325	0.0493787	yes
RRN3P1	8.47274	4.17979	-1.0194	0.00055	0.0128292	yes
RSAD1	132.024	65.881	-1.00286	0.00015	0.00452341	yes
RYR1	0.314476	1.11196	1.82208	0.0012	0.022822	yes
S100B	0.782167	7.92046	3.34004	5e-05	0.00179843	yes
SALL2	0.914586	2.62468	1.52095	0.0031	0.0477982	yes
SAMD5	1.19854	14.0349	3.54967	0.0032	0.0487888	yes
SAPCD2	0.57608	3.44118	2.57856	5e-05	0.00179843	yes
SARDH	93.1589	32.6644	-1.51198	5e-05	0.00179843	yes
SCARA5	0.246617	3.18319	3.69013	5e-05	0.00179843	yes
SCNN1D	25.4804	8.75968	-1.54044	5e-05	0.00179843	yes
SCP2	293.03	124.779	-1.23167	0.0022	0.0368066	yes
SCRG1	0.113775	2.41279	4.40644	0.00015	0.00452341	yes
SDR9C7	139.033	17.538	-2.98687	5e-05	0.00179843	yes
SDS	337.257	84.8526	-1.99082	0.0029	0.0457153	yes
SEC14L2	107.327	47.4004	-1.17904	0.001	0.0200671	yes
SEC14L3	2.22677	0.345402	-2.6886	5e-05	0.00179843	yes
SEL1L3	6.3098	22.1545	1.81194	0.0001	0.00320132	yes
SEMA3B	22.4682	10.4776	-1.10058	0.00015	0.00452341	yes
SEMA3E	0.18119	1.15306	2.6699	0.00015	0.00452341	yes
SERPINC1	2402.23	399.858	-2.58682	5e-05	0.00179843	yes
SERPINE2	5.91563	30.1795	2.35096	0.0003	0.00783481	yes
SERPINI1	3.01932	15.6402	2.37296	5e-05	0.00179843	yes
SFRP1	0.110681	1.25745	3.50602	5e-05	0.00179843	yes
SFRP2	0.0313442	19.9845	9.31647	5e-05	0.00179843	yes
SH2D2A	1.72961	5.39369	1.64083	0.00035	0.00889587	yes
SH3RF3	1.02297	3.37039	1.72015	0.0003	0.00783481	yes
SHC3	1.53919	3.88426	1.33547	0.00315	0.0483303	yes
SHD	21.4673	4.90239	-2.13059	0.0001	0.00320132	yes
SHOX2	0.0911584	1.04151	3.51416	0.0001	0.00320132	yes
SI	2.51786	0.0703718	-5.16106	5e-05	0.00179843	yes
SIX1	0.248564	0.90741	1.86814	0.0006	0.0136456	yes
SIX2	0.0542538	0.928935	4.09778	0.0003	0.00783481	yes
SKP1P1	13.6936	6.13573	-1.15819	0.0002	0.00567828	yes
SLC10A1	92.57	10.9096	-3.08495	0.0012	0.022822	yes
SLC10A4	0.116145	1.34731	3.53608	0.0007	0.0153445	yes
SLC12A1	1.27792	0.205133	-2.63916	5e-05	0.00179843	yes
SLC12A8	36.298	12.6479	-1.52099	5e-05	0.00179843	yes
SLC13A5	85.4134	30.2247	-1.49874	0.0005	0.0118916	yes
SLC17A4	92.7415	25.5696	-1.85879	5e-05	0.00179843	yes
SLC17A7	0.168561	0.454705	1.43166	0.00295	0.0460052	yes
SLC17A9	123.562	50.5994	-1.28805	0.00045	0.0108802	yes
SLC1A2	9.76922	0.864259	-3.49871	5e-05	0.00179843	yes
SLC1A7	3.78566	15.2201	2.00736	0.00075	0.0160694	yes
SLC22A1	396.94	56.8785	-2.80296	5e-05	0.00179843	yes
SLC25A15P3	2.59946	0.778067	-1.74025	0.0012	0.022822	yes
SLC25A47	66.3803	6.55803	-3.33942	0.0025	0.040612	yes
SLC26A9	0.110734	0.938558	3.08334	5e-05	0.00179843	yes
SLC27A5	149.311	20.9101	-2.83605	5e-05	0.00179843	yes
SLC28A1	28.7289	4.34945	-2.7236	0.0002	0.00567828	yes
SLC28A2	0.266126	1.34525	2.33769	0.0001	0.00320132	yes
SLC2A1	1.98461	12.8894	2.69926	0.0003	0.00783481	yes
SLC2A4RG	338.214	180.563	-0.905433	0.00105	0.0208786	yes
SLC2A9	13.174	4.07037	-1.69446	5e-05	0.00179843	yes
SLC30A2	0.0797947	0.879453	3.46224	5e-05	0.00179843	yes
SLC38A3	329.263	141.692	-1.21648	0.002	0.0339022	yes
SLC38A8	0.0531964	0.619973	3.5428	0.001	0.0200671	yes
SLC44A3	5.44795	13.459	1.30479	0.00135	0.0250421	yes
SLC45A4	1.23518	3.41548	1.46736	0.0014	0.0256213	yes
SLC4A11	0.488287	1.24485	1.35017	0.00065	0.0144369	yes
SLC4A3	0.361454	3.64625	3.33453	5e-05	0.00179843	yes
SLC5A11	0.838064	2.5076	1.58118	0.0002	0.00567828	yes
SLC6A1	114.832	37.1419	-1.62841	0.00075	0.0160694	yes
SLC6A12	23.7855	6.28344	-1.92046	5e-05	0.00179843	yes
SLC6A13	23.7855	6.28344	-1.92046	5e-05	0.00179843	yes
SLC6A15	0.0721287	0.64809	3.16755	5e-05	0.00179843	yes
SLC6A19	0.049132	2.19588	5.48199	5e-05	0.00179843	yes
SLC6A2	1.04436	0.199021	-2.39162	5e-05	0.00179843	yes
SLC6A3	0.0956505	0.793556	3.05249	5e-05	0.00179843	yes
SLC6A8	1.55917	49.8557	4.99891	5e-05	0.00179843	yes
SLCO4C1	0.037129	0.545593	3.87721	0.00015	0.00452341	yes
SLCO5A1	0.131117	0.48221	1.87881	5e-05	0.00179843	yes
SLIT3	1.27297	4.02368	1.66032	0.00035	0.00889587	yes
SMIM22	0.720828	25.6441	5.15283	5e-05	0.00179843	yes
SMTNL2	0.174179	0.602263	1.78982	0.00295	0.0460052	yes
SMYD3	12.6439	28.6202	1.17859	0.00325	0.0493787	yes
SMYD4	127.933	2.58092	-5.63136	5e-05	0.00179843	yes
SNCG	12.2945	87.8892	2.83767	0.0007	0.0153445	yes
SNHG14	34.1923	88.4665	1.37146	0.00155	0.027807	yes
SNORA11	16.9755	4.5769	-1.89101	0.0006	0.0136456	yes
SNORA2	0.917839	0.0925499	-3.30994	0.0001	0.00320132	yes
SNORA51	581.361	124.399	-2.22445	5e-05	0.00179843	yes
SNORD110	581.361	124.399	-2.22445	5e-05	0.00179843	yes
SNORD115-28	34.1923	88.4665	1.37146	0.00155	0.027807	yes
SNORD48	2769.27	1099.76	-1.33232	0.0016	0.0284469	yes
SNORD52	2769.27	1099.76	-1.33232	0.0016	0.0284469	yes
SNORD57	581.361	124.399	-2.22445	5e-05	0.00179843	yes
SNORD61	32.9986	151.264	2.1966	5e-05	0.00179843	yes
SNORD86	581.361	124.399	-2.22445	5e-05	0.00179843	yes
SNORD98	63.0286	280.315	2.15297	5e-05	0.00179843	yes
SOAT2	2.76416	14.8123	2.42188	5e-05	0.00179843	yes
SOHLH1	0.0669057	0.418792	2.64603	0.0008	0.0169741	yes
SORL1	25.5219	8.45083	-1.59457	0.0002	0.00567828	yes
SOSTDC1	0.0783593	0.420932	2.42541	0.00015	0.00452341	yes
SP8	0.0571711	0.803468	3.81288	0.0004	0.00990159	yes
SPACA7	13.0056	0.652462	-4.31709	5e-05	0.00179843	yes
SPARCL1	17.1513	58.7038	1.77514	0.0002	0.00567828	yes
SPATA41	7.43632	2.72478	-1.44845	0.0003	0.00783481	yes
SPDYC	1.16083	0.354603	-1.71088	0.00165	0.029146	yes
SPINT1	2.86848	14.7672	2.36404	5e-05	0.00179843	yes
SPOCD1	7.66344	0.910812	-3.07277	5e-05	0.00179843	yes
SPOCK3	1.37439	0.232201	-2.56535	5e-05	0.00179843	yes
SPP2	161.232	34.1245	-2.24026	0.00105	0.0208786	yes
SPSB3	82.1489	36.1261	-1.1852	0.0004	0.00990159	yes
SPTBN2	24.9416	9.22271	-1.43529	0.0001	0.00320132	yes
SRA1	154.454	60.0589	-1.36273	5e-05	0.00179843	yes
SRD5A1	30.3497	6.3537	-2.25602	5e-05	0.00179843	yes
SRD5A2	6.24806	1.70916	-1.87012	5e-05	0.00179843	yes
SRPK3	1.84004	9.75704	2.4067	5e-05	0.00179843	yes
SRPX	1.87253	10.2855	2.45755	5e-05	0.00179843	yes
ST3GAL6	15.7043	6.96104	-1.17379	0.00015	0.00452341	yes
STAC	4.14746	0.364165	-3.50956	5e-05	0.00179843	yes
STAT2	94.6633	47.118	-1.00653	0.00105	0.0208786	yes
STC2	1.4985	13.1856	3.13738	5e-05	0.00179843	yes
STEAP1B	0.237643	1.77341	2.89966	0.0001	0.00320132	yes
STK33	0.669546	1.8852	1.49346	0.0001	0.00320132	yes
STK39	2.88782	8.68206	1.58806	0.0009	0.0186077	yes
STX1B	4.04399	1.13466	-1.83351	0.0016	0.0284469	yes
SULF1	21.687	8.38974	-1.37013	5e-05	0.00179843	yes
SULT2B1	0.089706	0.720857	3.00644	5e-05	0.00179843	yes
SUN3	0.0739766	0.817771	3.46656	5e-05	0.00179843	yes
SUSD4	5.23532	17.6152	1.75047	0.00015	0.00452341	yes
SYNGR3	0.140545	0.598019	2.08916	0.00125	0.0235879	yes
SYT13	0.145666	1.55856	3.41948	5e-05	0.00179843	yes
SYT5	0.275093	1.13601	2.04598	0.00045	0.0108802	yes
SYT8	0.766991	2.81024	1.87341	5e-05	0.00179843	yes
TAF7L	0.903686	0.280471	-1.68797	0.00125	0.0235879	yes
TAT	153.287	28.6803	-2.41811	0.0001	0.00320132	yes
TBC1D30	1.15932	3.36784	1.53855	0.00055	0.0128292	yes
TBX18	0.105591	0.903291	3.0967	5e-05	0.00179843	yes
TBX4	0.177425	0.8414	2.24558	0.00085	0.0178271	yes
TCEA2	58.2418	22.5812	-1.36693	0.00015	0.00452341	yes
TCEANC2	4.4362	55.0685	3.63383	5e-05	0.00179843	yes
TCN1	0.133345	8.04547	5.91494	5e-05	0.00179843	yes
TDRD15	1.35786	0.317418	-2.09688	5e-05	0.00179843	yes
TDRD5	0.139157	1.16061	3.0601	0.0003	0.00783481	yes
TECTB	0.464999	0.113035	-2.04046	0.0004	0.00990159	yes
TERT	24.7928	3.04915	-3.02344	5e-05	0.00179843	yes
TEX40	0.275132	0.94821	1.78508	5e-05	0.00179843	yes
TFF2	0.121255	9.97956	6.36287	5e-05	0.00179843	yes
TFF3	2.63337	9.07111	1.78437	0.0024	0.0394572	yes
TGFA	0.58496	2.24265	1.9388	5e-05	0.00179843	yes
TGFB2	0.612358	2.97729	2.28155	0.0001	0.00320132	yes
TIGD1	35.611	3.30959	-3.4276	0.00015	0.00452341	yes
TIMD4	0.739695	3.95148	2.41739	5e-05	0.00179843	yes
TIMP1	1719.84	317.763	-2.43625	0.00055	0.0128292	yes
TIMP4	0.321099	4.8454	3.91553	5e-05	0.00179843	yes
TINAG	1.03562	6.98907	2.75461	0.0002	0.00567828	yes
TINAGL1	10.9127	28.2593	1.37272	0.00155	0.027807	yes
TM6SF2	38.4064	8.43318	-2.1872	5e-05	0.00179843	yes
TMCO6	37.8342	16.0929	-1.23327	0.00115	0.0221802	yes
TMEM108	1.29246	0.362945	-1.8323	0.0001	0.00320132	yes
TMEM110	1214.34	380.78	-1.67314	5e-05	0.00179843	yes
TMEM130	0.13596	0.863021	2.66622	5e-05	0.00179843	yes
TMEM132C	0.0326169	0.757054	4.53671	5e-05	0.00179843	yes
TMEM178A	17.7554	8.28347	-1.09995	0.0012	0.022822	yes
TMEM181	185.498	492.452	1.40858	0.0011	0.0215586	yes
TMEM200C	0.259037	1.35144	2.38327	0.0032	0.0487888	yes
TMEM210	1.62335	9.34672	2.52548	5e-05	0.00179843	yes
TMEM246	0.914266	3.76803	2.04313	0.0005	0.0118916	yes
TMPRSS3	1.66914	15.0629	3.17382	5e-05	0.00179843	yes
TMTC1	0.849455	2.2639	1.4142	0.0011	0.0215586	yes
TNFRSF10C	0.640455	3.7966	2.56754	0.00135	0.0250421	yes
TNNI3	1.30484	9.37063	2.84427	5e-05	0.00179843	yes
TNNT1	1.65505	4.49352	1.44097	0.00225	0.0374708	yes
TNNT3	0.295194	3.49918	3.56728	5e-05	0.00179843	yes
TPCN2	115.892	6.00599	-4.27024	5e-05	0.00179843	yes
TPPP	20.0634	7.04391	-1.51011	0.0013	0.024363	yes
TPPP2	9.53997	2.84798	-1.74405	0.0029	0.0457153	yes
TPSAB1	0.714584	4.08764	2.51609	5e-05	0.00179843	yes
TPSB2	1.28355	6.81825	2.40926	0.0012	0.022822	yes
TPSP2	13.481	5.01611	-1.42628	0.0001	0.00320132	yes
TPTE2P3	0.0777979	0.429506	2.46488	0.0018	0.0312893	yes
TRIB3	16.8451	52.3982	1.63719	0.0002	0.00567828	yes
TRIM16	12.9099	31.8724	1.30383	0.00045	0.0108802	yes
TRIM17	0.52861	1.75796	1.73362	0.0003	0.00783481	yes
TRIM50	0.632756	11.8307	4.22474	5e-05	0.00179843	yes
TRIM9	0.662483	1.60058	1.27264	0.0027	0.0432495	yes
TRNP1	5.71187	22.1066	1.95244	0.00185	0.0319802	yes
TRO	16.9755	4.5769	-1.89101	0.0006	0.0136456	yes
TRPC3	0.0342409	0.692246	4.33749	5e-05	0.00179843	yes
TTC31	41.17	17.9246	-1.19965	0.0033	0.0499299	yes
TTC39A	1.73074	12.412	2.84227	5e-05	0.00179843	yes
TTLL4	20.1529	46.5949	1.20919	0.00075	0.0160694	yes
TTR	3782.22	725.242	-2.3827	0.0001	0.00320132	yes
TUBBP10	293.03	124.779	-1.23167	0.0022	0.0368066	yes
TUBE1	19.7997	7.53093	-1.39458	0.00025	0.00684849	yes
TUFMP1	2.7157	0.0195911	-7.11498	5e-05	0.00179843	yes
TUSC3	3.56731	9.20302	1.36727	0.00065	0.0144369	yes
TUSC5	0.0294458	2.51098	6.41405	0.00015	0.00452341	yes
TYRO3	2.30646	8.99411	1.9633	0.00125	0.0235879	yes
U05597	0.361454	3.64625	3.33453	5e-05	0.00179843	yes
U12897	34.1923	88.4665	1.37146	0.00155	0.027807	yes
UAP1L1	3.81025	15.8184	2.05365	5e-05	0.00179843	yes
UBE2Q2	5.55106	13.3729	1.26848	0.00185	0.0319802	yes
UBE2U	0.55086	3.46789	2.6543	0.0002	0.00567828	yes
UBXN10	3.65161	0.983117	-1.8931	0.00065	0.0144369	yes
uc.186-	358.27	220.06	-0.703151	0.00295	0.0460052	yes
uc.285+	63.0286	280.315	2.15297	5e-05	0.00179843	yes
uc.344+	0.621753	5.34043	3.10254	5e-05	0.00179843	yes
uc001aka	0.442813	2.1801	2.29963	5e-05	0.00179843	yes
uc001azk	86.3345	26.5881	-1.69915	0.0004	0.00990159	yes
uc001azl	86.3345	26.5881	-1.69915	0.0004	0.00990159	yes
uc001azm	86.3345	26.5881	-1.69915	0.0004	0.00990159	yes
uc001cuh	1.18873	5.42759	2.19089	5e-05	0.00179843	yes
uc001eix	3.93585	0.876688	-2.16654	0.00105	0.0208786	yes
uc001eja	3.93585	0.876688	-2.16654	0.00105	0.0208786	yes
uc001fox	0.345425	3.72485	3.43074	5e-05	0.00179843	yes
uc001ftm	0.106285	0.742393	2.80425	0.0008	0.0169741	yes
uc001iqb	30.074	12.5642	-1.2592	0.00015	0.00452341	yes
uc001lxr	121.257	11.6673	-3.37753	5e-05	0.00179843	yes
uc001ncr	61.8545	264.786	2.09788	0.00305	0.0472609	yes
uc001opb	136.758	17.8079	-2.94104	5e-05	0.00179843	yes
uc001sll	42.8177	11.6312	-1.88021	5e-05	0.00179843	yes
uc001srm	0.815947	3.96987	2.28255	5e-05	0.00179843	yes
uc001ssp	0.139901	2.17205	3.95658	5e-05	0.00179843	yes
uc001tss	483.343	158.054	-1.61263	0.00095	0.0193663	yes
uc001upx	2.59946	0.778067	-1.74025	0.0012	0.022822	yes
uc001uum	64.4594	36.3115	-0.827965	0.00275	0.0438894	yes
uc001wxl	3.25816	1.46585	-1.15232	5e-05	0.00179843	yes
uc001ykh	1.26397	4.93784	1.96591	0.0001	0.00320132	yes
uc001yrs	542.552	1796.25	1.72715	0.00055	0.0128292	yes
uc001yrz	542.552	1796.25	1.72715	0.00055	0.0128292	yes
uc001ysb	542.552	1796.25	1.72715	0.00055	0.0128292	yes
uc001ysc	542.552	1796.25	1.72715	0.00055	0.0128292	yes
uc001ysg	542.552	1796.25	1.72715	0.00055	0.0128292	yes
uc001yxa	34.1923	88.4665	1.37146	0.00155	0.027807	yes
uc001yxh	34.1923	88.4665	1.37146	0.00155	0.027807	yes
uc001yxj	34.1923	88.4665	1.37146	0.00155	0.027807	yes
uc001yyd	34.1923	88.4665	1.37146	0.00155	0.027807	yes
uc001yys	34.1923	88.4665	1.37146	0.00155	0.027807	yes
uc001yyy	34.1923	88.4665	1.37146	0.00155	0.027807	yes
uc001yzf	34.1923	88.4665	1.37146	0.00155	0.027807	yes
uc001yzk	34.1923	88.4665	1.37146	0.00155	0.027807	yes
uc001yzt	34.1923	88.4665	1.37146	0.00155	0.027807	yes
uc001zee	164.997	0.360419	-8.83855	5e-05	0.00179843	yes
uc002ain	4.28041	0.723412	-2.56486	5e-05	0.00179843	yes
uc002csr	0.809047	0.245625	-1.71977	0.00145	0.0263815	yes
uc002css	0.809047	0.245625	-1.71977	0.00145	0.0263815	yes
uc002cuc	9.00786	4.12544	-1.12664	0.0005	0.0118916	yes
uc002dhi	272.919	39.818	-2.77698	5e-05	0.00179843	yes
uc002djl	8.47274	4.17979	-1.0194	0.00055	0.0128292	yes
uc002eck	12.5451	5.59114	-1.16591	0.0012	0.022822	yes
uc002mbe	0.191134	0.683396	1.83814	0.0015	0.027133	yes
uc002mij	0.306078	2.25179	2.8791	0.0001	0.00320132	yes
uc002mil	0.306078	2.25179	2.8791	0.0001	0.00320132	yes
uc002mim	0.306078	2.25179	2.8791	0.0001	0.00320132	yes
uc002mip	0.464936	1.81828	1.96747	0.00065	0.0144369	yes
uc002nof	20.2205	7.5326	-1.4246	5e-05	0.00179843	yes
uc002nog	20.2205	7.5326	-1.4246	5e-05	0.00179843	yes
uc002ops	744.186	50.9129	-3.86956	5e-05	0.00179843	yes
uc002pec	0.0578821	1.92072	5.05238	5e-05	0.00179843	yes
uc002puv	0.0851437	0.765769	3.16894	5e-05	0.00179843	yes
uc002qtb	149.311	20.9101	-2.83605	5e-05	0.00179843	yes
uc002rrq	17.7554	8.28347	-1.09995	0.0012	0.022822	yes
uc002sts	10.4984	31.7554	1.59683	0.00015	0.00452341	yes
uc002stt	10.4984	31.7554	1.59683	0.00015	0.00452341	yes
uc002swc	2.59011	7.89015	1.60704	0.0005	0.0118916	yes
uc002waf	4.97141	0.393254	-3.66012	5e-05	0.00179843	yes
uc002wiw	1.81595	4.73023	1.38119	0.0002	0.00567828	yes
uc002xlx	21.8446	4.08873	-2.41756	0.0002	0.00567828	yes
uc002yht	58.2418	22.5812	-1.36693	0.00015	0.00452341	yes
uc002zrw	5.06643	1.29594	-1.96697	0.00015	0.00452341	yes
uc002zzz	34.762	11.7964	-1.55917	0.00085	0.0178271	yes
uc003aad	34.762	11.7964	-1.55917	0.00085	0.0178271	yes
uc003bdx	4.95283	1.86656	-1.40787	0.0014	0.0256213	yes
uc003bgk	11.7488	95.5901	3.02435	5e-05	0.00179843	yes
uc003bgt	792.876	2837.5	1.83945	0.00245	0.0401583	yes
uc003cys	22.4682	10.4776	-1.10058	0.00015	0.00452341	yes
uc003gho	0.0691798	0.587744	3.08677	0.00155	0.027807	yes
uc003jbv	7.58058	3.45202	-1.13487	0.0033	0.0499299	yes
uc003jdq	24.5583	3.19395	-2.9428	5e-05	0.00179843	yes
uc003jdr	24.5583	3.19395	-2.9428	5e-05	0.00179843	yes
uc003mud	0.438916	1.89804	2.11249	0.0004	0.00990159	yes
uc003qgs	1.48769	4.23776	1.51022	0.0023	0.038158	yes
uc003sxy	0.359844	1.45218	2.01278	0.0004	0.00990159	yes
uc003uxs	32.8353	100.457	1.61326	5e-05	0.00179843	yes
uc003wcs	7.99147	0.301004	-4.73061	5e-05	0.00179843	yes
uc003wko	13.3764	4.37643	-1.61187	0.0003	0.00783481	yes
uc003xcx	0.640455	3.7966	2.56754	0.00135	0.0250421	yes
uc003xlw	3.09762	12.42	2.00344	5e-05	0.00179843	yes
uc003yui	54.3945	442.471	3.02405	5e-05	0.00179843	yes
uc003zxn	0.411669	29.9879	6.18675	5e-05	0.00179843	yes
uc004big	26.205	48.2976	0.88211	0.0005	0.0118916	yes
uc004ckf	10.8465	214.843	4.30799	5e-05	0.00179843	yes
uc004fac	32.9986	151.264	2.1966	5e-05	0.00179843	yes
uc009vow	86.3345	26.5881	-1.69915	0.0004	0.00990159	yes
uc009ycz	51.3719	7.56434	-2.76369	5e-05	0.00179843	yes
uc010akv	52.9982	10.0782	-2.3947	5e-05	0.00179843	yes
uc010fgx	2.97059	0.213227	-3.80029	5e-05	0.00179843	yes
uc010gig	3.66444	1.01756	-1.84847	0.0003	0.00783481	yes
uc010gkq	58.2418	22.5812	-1.36693	0.00015	0.00452341	yes
uc010gur	115.278	30.8499	-1.90178	0.0012	0.022822	yes
uc010hmq	1214.34	380.78	-1.67314	5e-05	0.00179843	yes
uc010jjy	0.282817	0.866511	1.61535	5e-05	0.00179843	yes
uc010jvd	0.157754	1.42164	3.17181	0.0006	0.0136456	yes
uc010lfp	19.8582	52.2391	1.3954	0.0001	0.00320132	yes
uc010loa	0.112112	1.05504	3.23428	5e-05	0.00179843	yes
uc010lun	13.3721	4.99938	-1.4194	0.00315	0.0483303	yes
uc010mes	6.01317	23.4181	1.96142	5e-05	0.00179843	yes
UGT2B10	168.826	45.1052	-1.90417	0.0017	0.0298361	yes
UGT2B17	0.783212	0.0799829	-3.29164	0.0033	0.0499299	yes
UGT2B7	168.826	45.1052	-1.90417	0.0017	0.0298361	yes
ULBP1	0.0911943	0.41874	2.19904	0.00315	0.0483303	yes
UPB1	115.278	30.8499	-1.90178	0.0012	0.022822	yes
UPK1A-AS1	0.0841693	1.04055	3.62791	0.0009	0.0186077	yes
UPK3A	4.18982	22.668	2.43569	0.002	0.0339022	yes
UPP2	4.71239	1.97376	-1.25552	0.0032	0.0487888	yes
UPP2-IT1	4.71239	1.97376	-1.25552	0.0032	0.0487888	yes
UROC1	24.8635	3.72782	-2.73763	0.00085	0.0178271	yes
USH1C	1.01236	9.16742	3.1788	5e-05	0.00179843	yes
USP32P1	1.27025	3.09912	1.28674	0.0015	0.027133	yes
USP43	3.18319	1.14958	-1.46937	5e-05	0.00179843	yes
VANGL2	0.266284	1.83241	2.7827	0.0001	0.00320132	yes
VCX3B	0.363079	4.03129	3.47289	0.0005	0.0118916	yes
VEGFA	129.994	241.999	0.896562	0.00105	0.0208786	yes
VEPH1	0.660304	2.89405	2.13189	0.00045	0.0108802	yes
VGF	0.0804036	0.817314	3.34556	0.0001	0.00320132	yes
VIPR1	2.92007	1.27544	-1.19501	0.00045	0.0108802	yes
VIT	0.0726615	0.748099	3.36397	5e-05	0.00179843	yes
VN1R105P	17.3721	8.30767	-1.06425	0.0027	0.0432495	yes
VNN2	2.91565	30.0605	3.36598	5e-05	0.00179843	yes
VPS26AP1	10.0422	3.19859	-1.65057	5e-05	0.00179843	yes
VSIG1	0.291676	1.85056	2.66553	0.00015	0.00452341	yes
VTCN1	0.219059	1.70781	2.96276	0.00015	0.00452341	yes
VWA3A	0.528751	0.142375	-1.89289	0.0027	0.0432495	yes
VWA8	55.8805	17.0615	-1.7116	5e-05	0.00179843	yes
VWCE	9.4368	23.7636	1.33238	5e-05	0.00179843	yes
WDR65	7.74657	1.00351	-2.94851	5e-05	0.00179843	yes
WDR82	4968.24	1180.78	-2.07299	0.00035	0.00889587	yes
WDR96	1.32047	0.442246	-1.57814	0.0003	0.00783481	yes
WFDC2	1.50517	24.6878	4.0358	5e-05	0.00179843	yes
WI2-1959D15.1	3.34064	0.316419	-3.40021	5e-05	0.00179843	yes
WISP2	0.798739	4.96073	2.63476	0.00135	0.0250421	yes
WNK2	1.39089	13.7592	3.30631	5e-05	0.00179843	yes
WNT11	1.68494	4.91383	1.54415	0.00185	0.0319802	yes
WNT4	0.966462	6.78543	2.81166	5e-05	0.00179843	yes
XAF1	66.9152	20.7297	-1.69064	5e-05	0.00179843	yes
XDH	32.8364	6.89363	-2.25196	5e-05	0.00179843	yes
XX-C2158C6.3	2.06023	25.852	3.6494	5e-05	0.00179843	yes
Y10516	92.7415	25.5696	-1.85879	5e-05	0.00179843	yes
YBX3	15.5476	40.9539	1.39731	5e-05	0.00179843	yes
ZDBF2	0.240551	1.94115	3.0125	0.0001	0.00320132	yes
ZDHHC11B	20.0634	7.04391	-1.51011	0.0013	0.024363	yes
ZFR2	0.169165	0.757553	2.16292	5e-05	0.00179843	yes
ZG16B	0.413507	1.63639	1.98453	0.0006	0.0136456	yes
ZGPAT	338.214	180.563	-0.905433	0.00105	0.0208786	yes
ZIC5	0.443372	1.9857	2.16306	0.00035	0.00889587	yes
ZMYND10	4.3188	1.02705	-2.07212	5e-05	0.00179843	yes
ZNF101	8.79106	4.06651	-1.11224	0.0002	0.00567828	yes
ZNF117	2.83361	6.43994	1.1844	0.0012	0.022822	yes
ZNF148	36.298	12.6479	-1.52099	5e-05	0.00179843	yes
ZNF19	153.287	28.6803	-2.41811	0.0001	0.00320132	yes
ZNF195	121.257	11.6673	-3.37753	5e-05	0.00179843	yes
ZNF23	153.287	28.6803	-2.41811	0.0001	0.00320132	yes
ZNF334	1.87461	0.683505	-1.45557	0.0014	0.0256213	yes
ZNF347	1.6613	3.82901	1.20466	0.0004	0.00990159	yes
ZNF385B	6.24398	2.38593	-1.38792	0.00165	0.029146	yes
ZNF385D	0.499198	2.43203	2.28448	5e-05	0.00179843	yes
ZNF415	1.6613	3.82901	1.20466	0.0004	0.00990159	yes
ZNF423	0.255765	0.686169	1.42375	0.00285	0.0451881	yes
ZNF429	16.5116	10.4198	-0.664151	0.00085	0.0178271	yes
ZNF474	0.242693	14.5016	5.90093	5e-05	0.00179843	yes
ZNF493	16.5116	10.4198	-0.664151	0.00085	0.0178271	yes
ZNF648	1.96097	0.68538	-1.51659	0.001	0.0200671	yes
ZNF711	0.543634	3.74156	2.78293	5e-05	0.00179843	yes
ZNF720	12.5451	5.59114	-1.16591	0.0012	0.022822	yes
ZNF730	0.560054	1.69908	1.60112	0.0011	0.0215586	yes
ZNF738	16.5116	10.4198	-0.664151	0.00085	0.0178271	yes
ZPLD1	0.075098	0.685758	3.19085	5e-05	0.00179843	yes
ZSCAN31	5.94961	19.7812	1.73326	0.00015	0.00452341	yes

## Sheet: Table S1c
Class	Normal-Tumor pair									Low-High metastasis pair
Classification	NT_all_num	NT_occured_num	NT_na.rm_mean	NT_na.rp_mean	NT_PD	NT_P	NT_D	NT_NN	NT_pval	LH_all_num	LH_occured_num	LH_na.rm_mean	LH_na.rp_mean	LH_PD	LH_P	LH_D	LH_NN	LH_pval
Steroid	65	41	-1.13518	-0.716036	41	24	1232	1526	0.00241248	65	20	-2.15343	-0.662595	20	45	248	2510	9.78e-07
Glycine	7	7	-1.18526	-1.18526	7	0	1266	1492	0.00434568	7	5	-1.39347	-0.995338	5	2	263	2495	0.0001472
Sugar	45	28	-0.0040055	-0.00249231	28	17	1245	1513	0.0166041	45	12	-1.51154	-0.403078	12	33	256	2502	0.000733102
Amino Acid	39	21	-0.855759	-0.460793	21	18	1252	1506	0.186449	38	10	-0.979622	-0.257795	10	28	258	2500	0.00230462
Cysteine	9	7	-0.775168	-0.602909	7	2	1266	1492	0.0561689	9	4	-1.36231	-0.605472	4	5	264	2494	0.0073204
Tryptophan	10	8	-1.71546	-1.37237	8	2	1265	1493	0.0314282	9	4	-2.51165	-1.11629	4	5	264	2494	0.0073204
Urea	7	6	-0.981453	-0.841245	6	1	1267	1491	0.0401675	7	3	-1.88161	-0.806404	3	4	265	2493	0.0234558
ABC Transporter	46	28	0.082192	0.0500299	28	18	1245	1513	0.0242606	46	9	-1.10203	-0.215616	9	37	259	2499	0.0271112
Tyrosine	9	8	-0.876108	-0.778763	8	1	1265	1493	0.0105748	9	3	-2.32508	-0.775027	3	6	265	2493	0.0485652
Ketone Bodies	4	4	-0.106482	-0.106482	4	0	1269	1489	0.0450105	4	2	0.24147	0.120735	2	2	266	2492	0.0493258
Fatty Acid	141	75	-0.433563	-0.230619	75	66	1198	1560	0.0145604	141	19	-1.7088	-0.230264	19	122	249	2509	0.0570101
Multipurpose	118	63	-0.314169	-0.167735	63	55	1210	1548	0.0263101	118	16	-0.579258	-0.0785435	16	102	252	2506	0.0776462
Glutamate	11	9	0.103921	0.0850261	9	2	1264	1494	0.0172509	11	3	-0.467583	-0.127523	3	8	265	2493	0.0824525
Proline	6	6	0.608451	0.608451	6	0	1267	1491	0.00948366	6	2	-1.80827	-0.602757	2	4	266	2492	0.108154
Histidine	7	5	-1.10127	-0.786623	5	2	1268	1490	0.166533	7	2	-2.23082	-0.637377	2	5	266	2492	0.141938
Detox	53	35	-0.714985	-0.47216	35	18	1238	1520	0.00171388	48	7	-1.55088	-0.22617	7	41	261	2497	0.168528
Small Molecule Transport	359	158	0.255354	0.112384	158	201	1115	1643	0.107323	358	36	0.733024	0.0737119	36	322	232	2526	0.171971
Xyulose	2	1	-1.8669	-0.93345	1	1	1272	1486	0.709819	2	1	-2.08762	-1.04381	1	1	267	2491	0.184806
Vitamin A	17	7	-0.691718	-0.284825	7	10	1266	1492	0.734908	17	3	0.471653	0.0832329	3	14	265	2493	0.221975
Glutathione	34	18	0.289113	0.15306	18	16	1255	1503	0.243878	34	5	-1.73833	-0.255636	5	29	263	2495	0.222787
Lysine	4	2	-1.25294	-0.62647	2	2	1271	1487	0.626791	4	1	-2.26516	-0.56629	1	3	267	2491	0.335355
Signalling	50	25	-0.0314298	-0.0157149	25	25	1248	1510	0.29881	50	6	1.00484	0.120581	6	44	262	2496	0.34138
Porphyrin	13	6	0.539038	0.248787	6	7	1267	1491	0.600425	13	2	-1.67684	-0.257975	2	11	266	2492	0.362666
ATPase	5	2	0.069485	0.027794	2	3	1271	1487	0.759792	5	1	-1.33442	-0.266884	1	4	267	2491	0.399823
Glyoxylate	5	4	-1.68991	-1.35193	4	1	1269	1489	0.142036	5	1	-2.56139	-0.512278	1	4	267	2491	0.399823
Anaerobic Glycolysis	6	3	-0.09209	-0.046045	3	3	1270	1488	0.579826	6	1	-1.54056	-0.25676	1	5	267	2491	0.458017
Bile Acid	6	3	-1.51957	-0.759786	3	3	1270	1488	0.579826	6	1	-2.57439	-0.429065	1	5	267	2491	0.458017
Other	48	25	-0.754638	-0.393041	25	23	1248	1510	0.212538	48	5	-1.78379	-0.185812	5	43	263	2495	0.490184
Glycan Sulfate	28	10	1.02676	0.3667	10	18	1263	1495	0.896389	28	3	-0.574447	-0.0615479	3	25	265	2493	0.514169
Pyrimidine	28	19	0.343987	0.23342	19	9	1254	1504	0.0146517	28	3	-0.244923	-0.0262418	3	25	265	2493	0.514169
Ion Transport	407	127	0.317075	0.0989399	127	280	1146	1612	0.999978	405	34	0.896426	0.0752555	34	371	234	2524	0.554262
Creatine	8	5	1.58427	0.99017	5	3	1268	1490	0.279984	8	1	2.26344	0.28293	1	7	267	2491	0.557972
NAD	19	9	1.10629	0.524033	9	10	1264	1494	0.535878	19	2	2.96712	0.312329	2	17	266	2492	0.560288
Sphingosine	9	2	-0.175813	-0.0390694	2	7	1271	1487	0.966406	9	1	1.10661	0.122957	1	8	267	2491	0.600785
Pentose Phosphate	10	6	1.9868	1.19208	6	4	1267	1491	0.282671	10	1	2.55783	0.255783	1	9	267	2491	0.639438
Aminosugar	22	8	0.486317	0.176843	8	14	1265	1493	0.866061	22	2	1.94407	0.176734	2	20	266	2492	0.641236
Hormone	37	15	0.498251	0.201994	15	22	1258	1500	0.781985	37	3	-0.49666	-0.0402697	3	34	265	2493	0.703824
Folate	12	5	-0.518715	-0.216131	5	7	1268	1490	0.719229	12	1	-1.3248	-0.1104	1	11	267	2491	0.705843
Cofactor	25	10	-0.30616	-0.122464	10	15	1263	1495	0.78145	25	2	-2.27994	-0.182395	2	23	266	2492	0.709873
Other Transport	26	12	0.91289	0.421334	12	14	1261	1497	0.558718	26	2	-3.24939	-0.249953	2	24	266	2492	0.730156
Carbohydrate Storage	13	8	-1.25678	-0.773404	8	5	1265	1493	0.196966	13	1	-2.47425	-0.190327	1	12	267	2491	0.734293
Glycolysis	41	22	0.891611	0.478425	22	19	1251	1507	0.183544	41	3	-0.64631	-0.047291	3	38	265	2493	0.76753
Glycan	156	69	0.577471	0.25542	69	87	1204	1554	0.47559	156	12	1.7309	0.133147	12	144	256	2502	0.787888
Neurotransmitter	16	7	-0.932959	-0.40817	7	9	1266	1492	0.661328	16	1	-2.16978	-0.135611	1	15	267	2491	0.804126
CoA	17	9	0.0302866	0.0160341	9	8	1264	1494	0.364339	17	1	1.17079	0.06887	1	16	267	2491	0.823043
Sulfate	22	9	-0.614011	-0.251186	9	13	1264	1494	0.749011	22	1	3.00644	0.136656	1	21	267	2491	0.893445
Purine	41	17	0.445367	0.184664	17	24	1256	1502	0.750174	41	2	0.1658	0.0080878	2	39	266	2492	0.915368
Glycan Anchor	25	11	0.727692	0.320184	11	14	1262	1496	0.644753	25	1	-1.89144	-0.0756576	1	24	267	2491	0.921368
Heparin Sulfate	25	10	0.236076	0.0944306	10	15	1263	1495	0.78145	25	1	2.91065	0.116426	1	24	267	2491	0.921368
Krebs	26	12	0.23989	0.110718	12	14	1261	1497	0.558718	26	1	-2.00648	-0.0771723	1	25	267	2491	0.928937
Membrane Lipid	123	58	0.305624	0.144115	58	65	1215	1543	0.278705	123	6	-1.80811	-0.0882007	6	117	262	2496	0.978524
Nucleotide	64	31	0.708322	0.343093	31	33	1242	1516	0.338349	63	2	0.5333	0.0169302	2	61	266	2492	0.986584
Glycan Degradation	48	24	0.610422	0.305211	24	24	1249	1509	0.30617	48	1	1.65016	0.0343783	1	47	267	2491	0.99226
Complex I	49	11	1.10079	0.247115	11	38	1262	1496	0.999778	49	1	2.26948	0.0463159	1	48	267	2491	0.992999
Proton Transport	49	22	0.946552	0.424982	22	27	1251	1507	0.581009	49	1	2.20432	0.0449861	1	48	267	2491	0.992999
Redox	68	30	0.240042	0.105901	30	38	1243	1515	0.608417	68	1	-1.76154	-0.025905	1	67	267	2491	0.998952
B12	4	0	NA	0	0	4	1273	1485	1	4	0	NA	0	0	4	268	2490	1
BCAAs	10	8	-0.174627	-0.139702	8	2	1265	1493	0.0314282	10	0	NA	0	0	10	268	2490	1
BH4	4	3	-1.28501	-0.96376	3	1	1270	1488	0.256099	4	0	NA	0	0	4	268	2490	1
Cholesterol	16	11	0.51234	0.352233	11	5	1262	1496	0.0558758	16	0	NA	0	0	16	268	2490	1
Complex II	4	2	-0.263103	-0.131551	2	2	1271	1487	0.626791	4	0	NA	0	0	4	268	2490	1
Complex III	11	4	1.05436	0.383404	4	7	1269	1489	0.826673	11	0	NA	0	0	11	268	2490	1
Complex IV	27	10	1.27682	0.472897	10	17	1263	1495	0.865398	27	0	NA	0	0	27	268	2490	1
Inositol Phosphate	58	28	0.733808	0.354252	28	30	1245	1513	0.365203	58	0	NA	0	0	58	268	2490	1
Methionine	8	3	-0.779588	-0.292345	3	5	1270	1488	0.797331	8	0	NA	0	0	8	268	2490	1
Mevalonate	8	7	0.565151	0.494507	7	1	1266	1492	0.0207543	8	0	NA	0	0	8	268	2490	1
Nucleotide Sugar	3	2	1.22933	0.81955	2	1	1271	1487	0.441694	3	0	NA	0	0	3	268	2490	1
Pigment	4	0	NA	0	0	4	1273	1485	1	4	0	NA	0	0	4	268	2490	1
Polyamine	11	5	1.10917	0.50417	5	6	1268	1490	0.628393	11	0	NA	0	0	11	268	2490	1
Propanoate	4	3	-0.827233	-0.620425	3	1	1270	1488	0.256099	4	0	NA	0	0	4	268	2490	1
Reactive Oxygen	6	2	-0.058235	-0.0194117	2	4	1271	1487	0.849413	6	0	NA	0	0	6	268	2490	1
Serine	3	3	-0.012096	-0.012096	3	0	1270	1488	0.097889	3	0	NA	0	0	3	268	2490	1
Sphingolipid	31	12	0.777068	0.3008	12	19	1261	1497	0.831472	31	0	NA	0	0	31	268	2490	1
Ubiquinone	13	2	0.314209	0.0483399	2	11	1271	1487	0.996009	13	0	NA	0	0	13	268	2490	1
Vitamin B6	4	3	0.816293	0.61222	3	1	1270	1488	0.256099	4	0	NA	0	0	4	268	2490	1
NT_all_num=genes in this class
NT_occured_num=differ genes in this class
NT_na.rm_mean=one method calculate log2(fold change)
NT_na.rp_mean=another method calculating log2(fold change) in this class
NT_PD=gene num in this pathway and differ expressed
NT_P=genes in this pathway but not differ expressed
NT_D=genes differ expressed but not in this pathway
NT_NN=Not differ expressed nor in the pathway
NT_pval=p value with alternative hypothesis:differ expressed genes tend to occur at this pathhway

## Sheet: Table S1d
	RNA seq data	QPCR data
Gender
Male	43	45
Female	7	2
Age
>=60	11	14
<60	39	33
Recurrence
No	27	19
Yes	15	15
Membrane
Break	28	29
Intact	21	17
Daughter nodule
No	32	35
Yes	18	12
Embolus
No	28	23
Yes	22	22
Primary Stage
T1-2	34	17
T3-4	16	29
BCLC
A	6	8
B	31	31
C	13	5
Cirhosis
No	18	8
Yes	29	35
Differentiation
Low(1-2)	7	7
High(3-4)	43	39
Diameter
<=5	22	33
>5	28	14

## Sheet: Table S3
ProbeName	D2_NS	D3_NS	D4_NS	G1_NS	G2_NS	G4_NS	GD_p	GD_FDR	GD_log2fc	GB_ACC	GENE	GENE_SYMBOL	GENE_NAME	UNIGENE_ID	ENSEMBL_ID
A_23_P8240	6.70664	6.83228	6.4397	10.5243	10.3967	10.2521	3.43e-05	0.0636903	-3.73148	NM_012135	26240	FAM50B	family with sequence similarity 50, member B	Hs.140944	ENST00000380274
A_32_P330691	1.00662	1.31289	1.07272	4.63558	4.81935	4.45719	1.69e-05	0.0573462	-3.50663	AF390550	NA
A_24_P551530	9.09738	9.28708	9.04749	12.2766	12.3954	12.3263	5.44e-05	0.0804867	-3.18876	NA	NA	NA	NA	NA	NA
A_32_P155721	4.73446	4.3128	4.80156	7.30278	7.09122	7.32951	0.000694065	0.153332	-2.6249	AF146694	NA			Hs.372739
A_23_P328740	7.27415	7.36395	7.3392	9.32302	9.40737	9.2668	9.12e-06	0.054505	-2.00663	NR_026875	93082	NEURL3	neuralized homolog 3 (Drosophila) pseudogene	Hs.149219	ENST00000310865
A_24_P924783	1.14953	1.03928	1.15276	3.05802	2.8964	3.001	1.05e-05	0.054505	-1.87128	NA	NA	NA	NA	NA	NA
A_23_P304279	4.99604	4.82187	4.80377	6.65235	6.76471	6.54559	3.56e-05	0.0636903	-1.78032	NM_000080	1145	CHRNE	cholinergic receptor, nicotinic, epsilon	Hs.654535	ENST00000293780
A_32_P202042	5.4817	5.04274	5.28157	7.16425	6.83416	7.03086	0.000576621	0.146335	-1.74109	BC020340	NA
A_32_P219970	4.70916	4.39182	4.76258	6.46471	6.14487	6.45425	0.00039474	0.127718	-1.73342		5673	PSG5	pregnancy specific beta-1-glycoprotein 5		ENST00000366175
A_23_P118392	6.25281	6.48647	6.52539	8.02483	8.14657	8.07728	0.000731011	0.155637	-1.66134	NM_016084	51655	RASD1	RAS, dexamethasone-induced 1	Hs.25829	ENST00000225688
A_24_P93870	3.53403	3.54628	3.46729	5.05624	5.03493	5.16148	2.2e-05	0.0601484	-1.56835	BC014678	57622	LRFN1	leucine rich repeat and fibronectin type III domain containing 1	Hs.97860
A_23_P203882	5.29108	5.13073	5.33477	6.83574	6.78779	6.80423	0.000993287	0.165142	-1.55706	NM_002429	4327	MMP19	matrix metallopeptidase 19	Hs.591033	ENST00000552872
A_23_P92909	8.47076	8.3847	8.46191	9.88866	10.0127	10.0492	7.19e-05	0.0839041	-1.54439	NM_205841	404203	SPINK6	serine peptidase inhibitor, Kazal type 6	Hs.334274	ENST00000325630
A_23_P46141	6.69714	6.58928	6.57545	8.21075	8.05007	8.08512	2.74e-05	0.0636903	-1.49469	NM_004079	1520	CTSS	cathepsin S	Hs.181301	ENST00000472977
A_23_P403991	1.47752	1.38967	1.33164	2.82255	2.78788	2.72398	3.31e-05	0.0636903	-1.37853	NM_024080	79054	TRPM8	transient receptor potential cation channel, subfamily M, member 8	Hs.366053	ENST00000324695
A_23_P310921	6.72441	6.57908	6.49237	7.85039	8.01085	8.06517	0.000125609	0.0973845	-1.37685	NM_002589	5099	PCDH7	protocadherin 7	Hs.479439	ENST00000361762
A_23_P147786	5.72162	5.79878	5.97955	6.99866	7.10644	7.18528	0.000326093	0.123551	-1.26347	NM_014677	9699	RIMS2	regulating synaptic membrane exocytosis 2	Hs.655271	ENST00000402998
A_24_P918147	5.53186	5.4137	5.55988	6.61383	6.86096	6.75703	0.00036505	0.123551	-1.24212	NM_058229	114907	FBXO32	F-box protein 32	Hs.403933	ENST00000517956
A_24_P851522	3.32516	3.56462	3.24291	4.68477	4.71171	4.45914	0.000689867	0.153229	-1.24098	BC015449	NA			Hs.615028	ENST00000518732
A_23_P111402	2.55613	2.31097	2.33252	3.68507	3.55209	3.65757	0.000798448	0.158498	-1.2317	NM_032784	84870	RSPO3	R-spondin 3	Hs.135254	ENST00000356698
A_23_P167096	8.1395	8.05776	8.17264	9.34464	9.32017	9.38334	5.81e-05	0.0810924	-1.22608	NM_005429	7424	VEGFC	vascular endothelial growth factor C	Hs.435215	ENST00000280193
A_23_P2181	7.32915	7.26545	7.48462	8.47835	8.61658	8.64712	0.000171161	0.104769	-1.22094	NM_016229	51700	CYB5R2	cytochrome b5 reductase 2	Hs.414362	ENST00000526084
A_23_P431388	6.1833	6.17371	6.26796	7.42937	7.41165	7.36564	2.14e-05	0.0601484	-1.1939	NM_144569	90853	SPOCD1	SPOC domain containing 1	Hs.62604	ENST00000294514
A_32_P101019	4.24287	4.22174	4.13483	5.37703	5.37189	5.42832	5.48e-05	0.0804867	-1.1926	NA	NA	NA	NA	NA	NA
A_23_P216970	8.53088	8.36451	8.49895	9.69335	9.70015	9.57647	7.6e-05	0.0839041	-1.19188	NM_005658	7185	TRAF1	TNF receptor-associated factor 1	Hs.531251	ENST00000373887
A_24_P347378	3.36296	3.55095	3.66654	4.71498	4.58683	4.79116	0.000773289	0.155761	-1.17084	NM_001629	241	ALOX5AP	arachidonate 5-lipoxygenase-activating protein	Hs.507658	ENST00000380490
A_32_P158019	5.62298	5.46728	5.59863	6.69936	6.69473	6.79192	0.00010593	0.0926124	-1.1657	XR_110477	100505940	LOC100505940	uncharacterized LOC100505940		ENST00000418242
A_23_P18559	4.26454	4.24731	4.44337	5.34356	5.44825	5.4817	0.000297352	0.123551	-1.10609	NM_003866	8821	INPP4B	inositol polyphosphate-4-phosphatase, type II, 105kDa	Hs.531403	ENST00000510812
A_23_P25155	2.4178	2.3131	2.57945	3.6183	3.61955	3.38937	0.000530239	0.146335	-1.10563	NM_020370	53831	GPR84	G protein-coupled receptor 84	Hs.306199	ENST00000551809
A_23_P119196	8.72869	8.68958	8.74104	9.83249	9.75394	9.81728	1.33e-05	0.054582	-1.08147	NM_016270	10365	KLF2	Kruppel-like factor 2 (lung)	Hs.107740	ENST00000248071
A_32_P323	3.40334	3.60986	3.55315	4.67852	4.53924	4.54311	0.000254777	0.122539	-1.06484	BC037323	NA			Hs.387982
A_23_P142075	4.08269	4.06761	4.30673	5.21018	5.31606	5.07534	0.00057692	0.146335	-1.04818	NM_001611	54	ACP5	acid phosphatase 5, tartrate resistant	Hs.1211
A_23_P133902	10.5177	10.5763	10.5851	11.5649	11.5927	11.6566	1.19e-05	0.054505	-1.04501	NM_014068	170679	PSORS1C1	psoriasis susceptibility 1 candidate 1	Hs.310958	ENST00000433334
A_23_P7402	5.32524	5.2091	5.2908	6.26953	6.30304	6.35993	3.12e-05	0.0636903	-1.03579	NM_178140	23037	PDZD2	PDZ domain containing 2	Hs.481819	ENST00000513490
A_24_P77082	6.6415	6.62007	6.64073	7.64845	7.71232	7.58951	0.0008335	0.158839	-1.01599	NM_003679	8564	KMO	kynurenine 3-monooxygenase (kynurenine 3-hydroxylase)	Hs.725604	ENST00000366555
A_23_P92903	2.95877	2.94537	3.0433	4.02943	3.99187	3.83088	0.000822568	0.158839	-0.968247	NM_031908	114898	C1QTNF2	C1q and tumor necrosis factor related protein 2	Hs.110062	ENST00000393975
A_24_P59297	6.86334	6.70937	6.86209	7.79479	7.80779	7.71047	0.000318306	0.123551	-0.959418	AF161344	100286989	HSPC081	uncharacterized LOC100286989	Hs.649555
A_24_P778906	5.84761	5.74659	5.71719	6.68593	6.78434	6.6432	8.59e-05	0.08578	-0.934026	XR_110942	NA				ENST00000435913
A_23_P20713	5.63465	5.38247	5.47743	6.28471	6.54398	6.46729	0.000937754	0.165142	-0.933813	NM_000606	733	C8G	complement component 8, gamma polypeptide	Hs.1285	ENST00000224181
A_23_P53439	8.45029	8.32565	8.45485	9.31394	9.38796	9.26641	9.68e-05	0.0904254	-0.912503	NM_138432	113675	SDSL	serine dehydratase-like	Hs.337594	ENST00000403593
A_23_P256473	7.93971	8.04612	7.96426	8.94646	8.94039	8.79691	0.000251268	0.122539	-0.911227	NM_006379	10512	SEMA3C	sema domain, immunoglobulin domain (Ig), short basic domain, secreted, (semaphorin) 3C	Hs.269109	ENST00000265361
A_23_P126908	9.17055	9.03513	9.23758	10.0186	9.98147	10.1297	0.000418375	0.128294	-0.895514	NM_003820	8764	TNFRSF14	tumor necrosis factor receptor superfamily, member 14	Hs.512898	ENST00000466750
A_23_P360777	8.03288	7.89092	7.98848	8.8633	8.93788	8.77856	0.000147449	0.104462	-0.889156	NM_013960	3084	NRG1	neuregulin 1	Hs.453951
A_23_P16523	11.0689	10.8452	10.9888	11.8431	11.9633	11.741	0.000656265	0.152834	-0.881476	NM_004864	9518	GDF15	growth differentiation factor 15	Hs.616962	ENST00000252809
A_24_P941279	7.66006	7.55812	7.55146	8.46137	8.44825	8.40122	0.000220398	0.117527	-0.847065	AB002307	10847	SRCAP	Snf2-related CREBBP activator protein	Hs.647334	ENST00000380361
A_23_P431305	4.81709	4.81337	4.88088	5.70308	5.61266	5.71129	6.39e-05	0.0820689	-0.838562	NM_152421	138311	FAM69B	family with sequence similarity 69, member B	Hs.495480	ENST00000371691
A_23_P254522	5.21232	5.27907	5.05232	6.02381	5.90907	6.09021	0.00083465	0.158839	-0.826464	NM_000092	1286	COL4A4	collagen, type IV, alpha 4	Hs.591645	ENST00000396625
A_23_P202427	10.8492	10.7251	10.7777	11.6415	11.5778	11.5487	9.44e-05	0.0902226	-0.805344	NM_025130	80201	HKDC1	hexokinase domain containing 1	Hs.522988	ENST00000354624
A_23_P204630	8.13529	8.08199	8.25639	8.93717	9.04006	8.89551	0.000341332	0.123551	-0.799689	NM_021229	59277	NTN4	netrin 4	Hs.201034	ENST00000343702
A_24_P915030	1.3922	1.38065	1.46655	2.19653	2.15833	2.19898	0.000160835	0.104769	-0.771481	NA	NA	NA	NA	NA	NA
A_23_P48570	7.14161	7.12395	7.02589	7.75014	7.91021	7.9342	0.000885011	0.163432	-0.767697	NM_182908	10202	DHRS2	dehydrogenase/reductase (SDR family) member 2	Hs.272499	ENST00000556701
A_23_P130293	8.28864	8.40616	8.39314	9.1449	9.16656	9.07839	0.000145729	0.104462	-0.767305	NM_015208	23253	ANKRD12	ankyrin repeat domain 12	Hs.464585	ENST00000262126
A_32_P51855	7.79156	7.83281	7.6673	8.45822	8.58062	8.50644	0.000440516	0.131341	-0.751202	BC038556	NA			Hs.369398
A_23_P251002	7.30743	7.36522	7.39681	8.16067	8.02228	8.13595	0.00036397	0.123551	-0.749809	NA	NA	NA	NA	NA	NA
A_23_P151915	9.78139	9.82591	9.74945	10.4859	10.4625	10.5747	0.000169941	0.104769	-0.722113	NM_004751	9245	GCNT3	glucosaminyl (N-acetyl) transferase 3, mucin type	Hs.194710	ENST00000396065
A_23_P170679	2.38804	2.39993	2.27047	3.12743	3.01706	3.0731	0.000234672	0.117597	-0.719718	NM_000091	1285	COL4A3	collagen, type IV, alpha 3 (Goodpasture antigen)	Hs.570065	ENST00000328380
A_23_P315815	8.10195	8.17302	8.05065	8.8904	8.72424	8.86933	0.000664969	0.152834	-0.719448	NM_004495	3084	NRG1	neuregulin 1	Hs.453951	ENST00000522569
A_23_P17998	9.03966	8.98294	9.04369	9.67449	9.77862	9.71719	0.000123802	0.0973845	-0.701339	NM_005524	3280	HES1	hairy and enhancer of split 1, (Drosophila)	Hs.250666	ENST00000232424
A_23_P203888	6.66631	6.86421	6.75722	7.41165	7.55457	7.42045	0.000836687	0.158839	-0.699641	NM_002429	4327	MMP19	matrix metallopeptidase 19	Hs.591033	ENST00000552872
A_23_P14083	7.66347	7.70209	7.78338	8.39258	8.47811	8.36011	0.000154712	0.104681	-0.693955	NM_181847	347902	AMIGO2	adhesion molecule with Ig-like domain 2	Hs.121520	ENST00000429635
A_23_P88351	7.427	7.38395	7.48906	8.05942	8.20103	8.10153	0.000321892	0.123551	-0.687322	NM_181598	51062	ATL1	atlastin GTPase 1	Hs.584905	ENST00000556067
A_32_P153361	10.1347	10.0236	10.143	10.7012	10.8458	10.7963	0.000302374	0.123551	-0.68069	NA	NA	NA	NA	NA	NA
A_23_P3221	9.35263	9.38231	9.39658	10.0228	10.1107	10.0317	0.000305158	0.123551	-0.677911	NM_021199	58472	SQRDL	sulfide quinone reductase-like (yeast)	Hs.511251	ENST00000260324
A_23_P435029	9.03254	9.11895	9.02712	9.68418	9.77401	9.75005	7.76e-05	0.0839041	-0.676539	BC015544	NA				ENST00000369158
A_23_P400847	9.33082	9.25377	9.40232	9.91992	10.0112	10.067	0.000380828	0.126198	-0.670422	NM_000202	3423	IDS	iduronate 2-sulfatase	Hs.460960	ENST00000541269
A_23_P347070	7.65621	7.79596	7.70866	8.4262	8.423	8.3209	0.00027187	0.122765	-0.669758	NM_018440	55824	PAG1	phosphoprotein associated with glycosphingolipid microdomains 1	Hs.266175	ENST00000220597
A_24_P179504	8.39423	8.35758	8.36451	9.02966	9.0399	9.05151	1.01e-05	0.054505	-0.66825	NM_144668	144406	WDR66	WD repeat domain 66	Hs.709837	ENST00000545752
A_32_P5976	10.4838	10.4925	10.5623	11.1493	11.1668	11.2079	6.12e-05	0.0810924	-0.661777	NM_177533	256281	NUDT14	nudix (nucleoside diphosphate linked moiety X)-type motif 14	Hs.526432	ENST00000535832
A_32_P35047	6.62184	6.63107	6.75768	7.25589	7.32853	7.37756	0.000407871	0.128294	-0.650464	NR_033878	387895	LOC387895	uncharacterized LOC387895	Hs.534660
A_23_P59210	9.16965	9.16808	9.14425	9.77914	9.83391	9.78764	7.69e-05	0.0839041	-0.639574	NM_000389	1026	CDKN1A	cyclin-dependent kinase inhibitor 1A (p21, Cip1)	Hs.370771
A_24_P48078	9.63676	9.6329	9.70805	10.3349	10.2977	10.2483	5.48e-05	0.0804867	-0.634405	NM_015247	1540	CYLD	cylindromatosis (turban tumor syndrome)	Hs.578973	ENST00000311559
A_23_P110116	7.73413	7.57643	7.69352	8.34641	8.30253	8.22524	0.000672365	0.152834	-0.623362	NM_003023	6452	SH3BP2	SH3-domain binding protein 2	Hs.167679
A_23_P23074	6.00527	6.1543	6.00926	6.67775	6.73463	6.62131	0.000910689	0.165142	-0.621619	NM_006417	10561	IFI44	interferon-induced protein 44	Hs.82316	ENST00000485662
A_23_P73501	8.53449	8.6371	8.62431	9.14717	9.20918	9.29823	0.000534963	0.146335	-0.619555	NM_032417	64648	SPANXD	SPANX family, member D	Hs.375036
A_23_P74778	7.77226	7.79887	7.81845	8.37466	8.4209	8.42483	1.11e-05	0.054505	-0.610266	NM_024579	79630	C1orf54	chromosome 1 open reading frame 54	Hs.91283	ENST00000369098
A_23_P146077	9.67537	9.6373	9.68827	10.3208	10.2581	10.2055	0.000739162	0.155761	-0.594511	NM_018660	55893	ZNF395	zinc finger protein 395	Hs.435535	ENST00000344423
A_23_P96302	9.16608	9.27129	9.30614	9.80511	9.9324	9.78085	0.000762845	0.155761	-0.591617	NM_013453	30014	SPANXA1	sperm protein associated with the nucleus, X-linked, family member A1	Hs.334464	ENST00000370518
A_23_P41804	8.32731	8.4262	8.48062	8.98079	8.93632	9.08733	0.000741984	0.155761	-0.590107	NM_033120	85409	NKD2	naked cuticle homolog 2 (Drosophila)	Hs.240951	ENST00000296849
A_23_P82929	12.0705	12.0759	12.0897	12.6252	12.6519	12.6951	0.000584148	0.146642	-0.578699	NM_002514	4856	NOV	nephroblastoma overexpressed gene	Hs.235935	ENST00000259526
A_23_P135548	7.48765	7.42441	7.42045	8.05725	7.94759	8.05671	0.000553452	0.146335	-0.576345	NM_000110	1806	DPYD	dihydropyrimidine dehydrogenase	Hs.335034	ENST00000370192
A_23_P46315	7.19802	7.22818	7.1312	7.77427	7.73113	7.73629	0.000521699	0.146335	-0.561429	AK124287	163259	DENND2C	DENN/MADD domain containing 2C	Hs.654928	ENST00000369540
A_23_P57199	9.9909	9.94865	10.017	10.5777	10.5159	10.5311	3.52e-05	0.0636903	-0.55607	NM_178311	92086	GGTLC1	gamma-glutamyltransferase light chain 1	Hs.355394	ENST00000335694
A_23_P71037	10.8596	10.7189	10.7666	11.385	11.3125	11.2987	0.000813046	0.158839	-0.550337	NM_000600	3569	IL6	interleukin 6 (interferon, beta 2)	Hs.654458	ENST00000485300
A_23_P8253	7.1404	7.09578	7.03261	7.58296	7.63617	7.69619	0.000268193	0.122765	-0.548842	NM_139165	135250	RAET1E	retinoic acid early transcript 1E	Hs.511818	ENST00000367363
A_24_P204374	2.84132	2.77295	2.85331	3.37356	3.30028	3.43708	0.000745195	0.155761	-0.547784	NA	NA	NA	NA	NA	NA
A_24_P69654	9.4829	9.36383	9.3852	9.94126	9.9967	9.93282	0.000821101	0.158839	-0.546284	NM_001300	1316	KLF6	Kruppel-like factor 6	Hs.4055	ENST00000492125
A_23_P408473	7.02076	6.94329	6.93981	7.57448	7.43375	7.51871	0.000838564	0.158839	-0.541025	NM_032450	727957	HEATR7A	HEAT repeat containing 7A	Hs.443139	ENST00000420663
A_23_P138125	5.615	5.52001	5.53768	6.15976	6.0211	6.1084	0.000681751	0.152834	-0.538859	NM_005449	9214	FAIM3	Fas apoptotic inhibitory molecule 3	Hs.728324	ENST00000420007
A_32_P215938	11.911	11.9277	11.8859	12.4885	12.4446	12.406	0.000283317	0.122765	-0.538208	NM_001145638	26086	GPSM1	G-protein signaling modulator 1	Hs.239370	ENST00000291775
A_23_P157117	5.79705	5.88991	5.80344	6.34002	6.37085	6.39059	0.000615462	0.149035	-0.53702	NM_182898	9586	CREB5	cAMP responsive element binding protein 5	Hs.437075
A_23_P24129	10.6176	10.6483	10.6142	11.1476	11.1238	11.1983	0.000259077	0.122539	-0.529838	NM_012242	22943	DKK1	dickkopf 1 homolog (Xenopus laevis)	Hs.40499	ENST00000373970
A_32_P24431	5.48848	5.55453	5.51188	6.04478	5.98168	6.10818	0.000976072	0.165142	-0.526584	NA	NA	NA	NA	NA	NA
A_24_P357576	8.66703	8.64958	8.62676	9.19567	9.16051	9.12053	0.000213281	0.115315	-0.511114	NM_019600	56204	KIAA1370	KIAA1370	Hs.152385	ENST00000546305
A_23_P94501	14.4961	14.4183	14.4906	14.9594	15.0442	14.918	0.000699859	0.153786	-0.505566	NM_000700	301	ANXA1	annexin A1	Hs.494173	ENST00000376911
A_23_P81993	11.7071	11.5974	11.7112	12.201	12.1203	12.147	0.000915334	0.165142	-0.484198	NM_178508	221491	C6orf1	chromosome 6 open reading frame 1	Hs.381300	ENST00000481533
A_23_P2492	12.8985	12.8874	12.8656	13.335	13.3117	13.367	8.03e-05	0.0845964	-0.454092	NM_001734	716	C1S	complement component 1, s subcomponent	Hs.458355	ENST00000360817
A_23_P99853	8.87753	8.85161	8.92204	9.37116	9.33315	9.3071	8.77e-05	0.08578	-0.453409	NM_019600	56204	KIAA1370	KIAA1370	Hs.152385	ENST00000546305
A_23_P39386	8.15037	8.05313	8.16226	8.53131	8.57052	8.61184	0.000825314	0.158839	-0.449307	NM_014266	10870	HCST	hematopoietic cell signal transducer	Hs.117339	ENST00000246551
A_23_P170579	6.18084	6.20262	6.21688	6.66723	6.63595	6.61858	3.1e-05	0.0636903	-0.440474	AK023048	NA			Hs.731138	ENST00000378337
A_23_P69179	13.0782	13.1374	13.1426	13.5291	13.5677	13.5786	0.000124695	0.0973845	-0.439066	NM_018192	55214	LEPREL1	leprecan-like 1	Hs.374191	ENST00000319332
A_23_P16516	8.10824	8.18775	8.10678	8.57479	8.59019	8.54334	0.000726161	0.155458	-0.435186	NM_005224	1820	ARID3A	AT rich interactive domain 3A (BRIGHT-like)	Hs.501296	ENST00000263620
A_24_P401051	10.8684	10.8785	10.8589	11.272	11.2689	11.3149	0.000344899	0.123551	-0.4167	NA	NA	NA	NA	NA	NA
A_24_P330303	9.13803	9.06235	9.09374	9.50134	9.5404	9.46881	0.000181095	0.105902	-0.405475	NM_001042481	122786	FRMD6	FERM domain containing 6	Hs.434914	ENST00000557522
A_23_P323801	6.44731	6.40645	6.42488	6.87197	6.824	6.79797	0.000413315	0.128294	-0.405098	NM_032735	144453	BEST3	bestrophin 3	Hs.280782	ENST00000330891
A_24_P392991	7.77981	7.69292	7.72898	8.16771	8.13903	8.09471	0.000310964	0.123551	-0.399912	NM_005557	3868	KRT16	keratin 16	Hs.655160	ENST00000301653
A_23_P414308	10.3491	10.282	10.2835	10.6568	10.6895	10.7599	0.00072174	0.155458	-0.397208	NM_144606	201163	FLCN	folliculin	Hs.31652	ENST00000389169
A_23_P18713	8.65428	8.66869	8.71579	9.04231	9.07473	9.1008	0.000103295	0.0926124	-0.393029	NM_004827	9429	ABCG2	ATP-binding cassette, sub-family G (WHITE), member 2	Hs.480218	ENST00000237612
A_23_P158593	12.6257	12.5505	12.6336	12.9488	13.0309	12.9867	0.000437932	0.131341	-0.38552	NM_000093	1289	COL5A1	collagen, type V, alpha 1	Hs.210283	ENST00000355306
A_23_P1461	12.5545	12.5991	12.5514	12.9069	12.9599	12.9938	0.000594959	0.146642	-0.385154	NM_001008211	10133	OPTN	optineurin	Hs.332706
A_24_P122137	9.13464	9.22745	9.21168	9.55216	9.62677	9.55024	0.000589361	0.146642	-0.385135	NM_002309	3976	LIF	leukemia inhibitory factor (cholinergic differentiation factor)	Hs.2250	ENST00000249075
A_24_P109887	6.47686	6.48724	6.55941	6.86096	6.93118	6.88379	0.000416195	0.128294	-0.384139	BC031469	554207	LOC554207	uncharacterized LOC554207	Hs.375105
A_24_P879787	9.00092	9.02504	9.04726	9.41767	9.37905	9.41874	3.45e-05	0.0636903	-0.380742	AK094691	NA			Hs.463017	ENST00000416851
A_32_P225355	5.01485	4.98247	4.91843	5.34176	5.32322	5.38651	0.000770159	0.155761	-0.37858	NM_182485	132864	CPEB2	cytoplasmic polyadenylation element binding protein 2	Hs.656937
A_23_P10194	10.6391	10.573	10.5643	10.9414	10.9945	10.9501	0.000407968	0.128294	-0.369857	NM_201575	26470	SEZ6L2	seizure related 6 homolog (mouse)-like 2	Hs.6314
A_24_P186414	8.92976	8.90013	8.89102	9.30413	9.23118	9.29406	0.000747649	0.155761	-0.369485	NM_021943	60685	ZFAND3	zinc finger, AN1-type domain 3	Hs.36959	ENST00000287218
A_23_P105475	8.53209	8.61409	8.62344	8.99911	8.97395	8.89807	0.000952575	0.165142	-0.36717	NM_019844	28234	SLCO1B3	solute carrier organic anion transporter family, member 1B3	Hs.504966	ENST00000381545
A_24_P394533	11.4875	11.4278	11.5127	11.858	11.7992	11.8445	0.000558785	0.146335	-0.357876	NM_000434	4758	NEU1	sialidase 1 (lysosomal sialidase)	Hs.520037	ENST00000477637
A_23_P103405	6.27526	6.2346	6.26138	6.57771	6.60302	6.63058	8.58e-05	0.08578	-0.346689	AK023086	NA			Hs.657628
A_23_P55149	11.4438	11.4129	11.351	11.7665	11.6972	11.7736	0.000761621	0.155761	-0.343238	NM_001030006	163	AP2B1	adaptor-related protein complex 2, beta 1 subunit	Hs.514819	ENST00000545922
A_23_P121898	10.8574	10.9333	10.8717	11.2426	11.2378	11.1987	0.000719477	0.155458	-0.338901	NM_024615	79668	PARP8	poly (ADP-ribose) polymerase family, member 8	Hs.369581	ENST00000515166
A_23_P4662	12.297	12.229	12.2435	12.5743	12.6257	12.5806	0.000295644	0.123551	-0.337037	NM_005178	602	BCL3	B-cell CLL/lymphoma 3	Hs.31210	ENST00000164227
A_23_P160582	11.4077	11.4687	11.4354	11.7753	11.7538	11.7743	0.00088694	0.163432	-0.330556	NM_031207	81888	HYI	hydroxypyruvate isomerase (putative)	Hs.709864	ENST00000496142
A_23_P329870	7.07711	7.05966	7.06728	7.38497	7.41225	7.39604	1.81e-05	0.0573462	-0.329733	NM_024599	79651	RHBDF2	rhomboid 5 homolog 2 (Drosophila)	Hs.464157	ENST00000313080
A_23_P161197	9.7036	9.68613	9.75348	9.99488	10.0231	10.0766	0.000618318	0.149035	-0.317113	NM_018144	55176	SEC61A2	Sec61 alpha 2 subunit (S. cerevisiae)	Hs.112955	ENST00000298428
A_23_P37127	6.35342	6.31001	6.3403	6.66308	6.6415	6.63595	0.000108589	0.092959	-0.312266	NM_004496	3169	FOXA1	forkhead box A1	Hs.163484	ENST00000250448
A_23_P203743	10.4499	10.4191	10.4641	10.7564	10.7589	10.7396	0.000358367	0.123551	-0.307242	NM_012296	9846	GAB2	GRB2-associated binding protein 2	Hs.429434	ENST00000361507
A_23_P120325	8.6394	8.59732	8.63414	8.93399	8.9618	8.89102	0.000576244	0.146335	-0.305318	NM_002254	3797	KIF3C	kinesin family member 3C	Hs.21611	ENST00000455394
A_24_P936145	8.35159	8.3209	8.28538	8.59195	8.63414	8.63829	0.000335518	0.123551	-0.302169	NM_138736	2775	GNAO1	guanine nucleotide binding protein (G protein), alpha activating activity polypeptide O	Hs.644524
A_23_P34597	13.3341	13.278	13.2958	13.6029	13.6094	13.5684	0.000227413	0.117597	-0.290895	NM_001785	978	CDA	cytidine deaminase	Hs.466910	ENST00000461985
A_24_P244706	8.85245	8.84918	8.81467	9.11917	9.14862	9.10845	7.32e-05	0.0839041	-0.286643	NM_001049	6751	SSTR1	somatostatin receptor 1	Hs.248160	ENST00000267377
A_23_P106814	6.23651	6.19272	6.18604	6.51061	6.46804	6.48585	0.000209782	0.115315	-0.283077	NA	NA	NA	NA	NA	NA
A_23_P363344	11.6221	11.6913	11.6919	11.9184	11.9834	11.9493	0.00085396	0.160229	-0.281951	NM_000366	7168	TPM1	tropomyosin 1 (alpha)	Hs.133892	ENST00000288398
A_32_P122754	10.8581	10.7996	10.7934	11.0816	11.135	11.0772	0.000565491	0.146335	-0.280892	NM_080655	91283	C9orf30	chromosome 9 open reading frame 30	Hs.530272
A_23_P54991	11.6746	11.6922	11.7293	11.9417	12.0016	11.9888	0.000359253	0.123551	-0.278676	NM_080677	140735	DYNLL2	dynein, light chain, LC8-type 2	Hs.720595	ENST00000240343
A_24_P73370	12.1071	12.0979	12.0954	12.3941	12.3839	12.3539	0.000891295	0.163501	-0.277148	NM_003565	8408	ULK1	unc-51-like kinase 1 (C. elegans)	Hs.47061	ENST00000321867
A_23_P129246	8.9622	9.01161	8.95133	9.24466	9.26991	9.21617	0.000441096	0.131341	-0.268537	NM_025201	80301	PLEKHO2	pleckstrin homology domain containing, family O member 2	Hs.709337	ENST00000546008
A_23_P201628	11.3419	11.3234	11.3762	11.6403	11.6343	11.572	0.000924258	0.165142	-0.268352	NM_002293	3915	LAMC1	laminin, gamma 1 (formerly LAMB2)	Hs.609663	ENST00000258341
A_23_P54649	12.5461	12.558	12.6105	12.793	12.8487	12.8418	0.000679079	0.152834	-0.256299	NM_003789	8717	TRADD	TNFRSF1A-associated via death domain	Hs.460996	ENST00000486556
A_23_P128174	11.005	11.0748	11.0292	11.3038	11.2943	11.2557	0.000949203	0.165142	-0.248299	NM_175623	117177	RAB3IP	RAB3A interacting protein (rabin3)	Hs.258209
A_23_P138514	12.9501	12.953	12.9867	13.2383	13.1911	13.2011	0.000232659	0.117597	-0.246935	NM_012071	23412	COMMD3	COMM domain containing 3	Hs.534398	ENST00000456711
A_23_P164797	10.4014	10.4024	10.4292	10.6654	10.6517	10.6236	0.000175087	0.104769	-0.235889	NM_016202	51157	ZNF580	zinc finger protein 580	Hs.631551	ENST00000543039
A_23_P153510	6.47154	6.52015	6.48066	6.70378	6.74723	6.72632	0.000319701	0.123551	-0.234994	NM_030973	81857	MED25	mediator complex subunit 25	Hs.656639	ENST00000538643
A_23_P89123	10.2274	10.1848	10.2298	10.4615	10.4154	10.4457	0.000351986	0.123551	-0.226866	NM_006324	10428	CFDP1	craniofacial development protein 1	Hs.461361	ENST00000283882
A_23_P1343	9.17289	9.13954	9.1237	9.34169	9.37814	9.38935	0.000390429	0.127326	-0.224349	NM_003473	8027	STAM	signal transducing adaptor molecule (SH3 domain and ITAM motif) 1	Hs.335391	ENST00000540523
A_24_P342316	9.91638	9.96099	9.94362	10.1446	10.1662	10.164	0.000620317	0.149035	-0.217925	NM_015030	285527	FRYL	FRY-like	Hs.595553	ENST00000503339
A_23_P99540	11.9751	11.9985	12.0365	12.2393	12.2102	12.1906	0.000986537	0.165142	-0.209976	NM_004926	677	ZFP36L1	zinc finger protein 36, C3H type-like 1	Hs.85155	ENST00000439696
A_24_P296424	9.36955	9.4049	9.41469	9.59388	9.59369	9.63063	0.000361562	0.123551	-0.209689	NM_001042432	1201	CLN3	ceroid-lipofuscinosis, neuronal 3	Hs.534667	ENST00000357076
A_23_P216396	11.0656	11.0411	11.0221	10.8468	10.8419	10.8128	0.000262428	0.122539	0.209034	NM_014285	23404	EXOSC2	exosome component 2	Hs.654643	ENST00000467138
A_23_P502336	10.2243	10.165	10.1903	10.0109	9.95788	9.95309	0.000996758	0.165142	0.21923	NM_013447	30817	EMR2	egf-like module containing, mucin-like, hormone receptor-like 2	Hs.531619
A_24_P265135	8.4903	8.46221	8.51943	8.27624	8.24211	8.28336	0.000595973	0.146642	0.223409	NM_014671	9690	UBE3C	ubiquitin protein ligase E3C	Hs.118351	ENST00000469336
A_32_P132796	9.96849	9.9314	9.943	9.74094	9.71873	9.68613	0.000531495	0.146335	0.232365	NM_004899	9577	BRE	brain and reproductive organ-expressed (TNFRSF1A modulator)	Hs.258314	ENST00000344773
A_23_P215154	10.2546	10.2347	10.2467	10.0158	10.0181	9.9967	1.53e-05	0.0571403	0.235107	NM_016118	51667	NUB1	negative regulator of ubiquitin-like proteins 1	Hs.647082	ENST00000413040
A_23_P381461	8.71325	8.67499	8.69874	8.45902	8.4349	8.48593	0.00032972	0.123551	0.23571	NM_144999	201255	LRRC45	leucine rich repeat containing 45	Hs.143774	ENST00000306688
A_24_P706752	8.12806	8.11858	8.1805	7.85624	7.90817	7.92223	0.000897549	0.163916	0.246834	NM_030821	81579	PLA2G12A	phospholipase A2, group XIIA	Hs.389452
A_24_P3704	9.17679	9.2261	9.19824	8.94746	8.97354	8.93031	0.000213048	0.115315	0.249942	NR_033417	653238	GTF2H2B	general transcription factor IIH, polypeptide 2B (pseudogene)	Hs.374577
A_23_P302568	9.23776	9.20796	9.20726	8.98269	8.9766	8.92889	0.000671982	0.152834	0.254935	NM_003459	7781	SLC30A3	solute carrier family 30 (zinc transporter), member 3	Hs.467981	ENST00000233535
A_23_P77328	11.2227	11.2488	11.2976	10.9694	10.985	11.0333	0.000941767	0.165142	0.260511	NM_005258	2644	GCHFR	GTP cyclohydrolase I feedback regulator	Hs.631717	ENST00000260447
A_24_P316475	6.29148	6.27076	6.31165	6.00547	6.01938	6.0541	0.000182984	0.105902	0.264982	BC030058	8458	TTF2	transcription termination factor, RNA polymerase II	Hs.486818	ENST00000464062
A_32_P22637	6.40349	6.41557	6.43988	6.13751	6.12867	6.16176	4.72e-05	0.0776154	0.277002	NA	NA	NA	NA	NA	NA
A_23_P54840	15.8475	15.9237	15.8677	15.6107	15.6288	15.5593	0.000850629	0.160229	0.280049	NM_005946	4489	MT1A	metallothionein 1A	Hs.655199	ENST00000290705
A_24_P97001	11.8267	11.8485	11.8841	11.5595	11.6121	11.5404	0.000650363	0.152709	0.282463	NM_032864	84950	PRPF38A	PRP38 pre-mRNA processing factor 38 (yeast) domain containing A	Hs.5301	ENST00000257181
A_24_P913374	7.17931	7.22887	7.17356	6.89128	6.88585	6.94417	0.000366824	0.123551	0.286812	NM_004096	1979	EIF4EBP2	eukaryotic translation initiation factor 4E binding protein 2	Hs.621200	ENST00000373218
A_24_P345679	8.24386	8.24648	8.1885	7.95529	7.91284	7.93549	0.00049443	0.144677	0.291744	NM_001195432	4291	MLF1	myeloid leukemia factor 1	Hs.85195
A_32_P101235	8.69053	8.62344	8.64926	8.31934	8.37974	8.38552	0.000543824	0.146335	0.29288	NM_013282	29128	UHRF1	ubiquitin-like with PHD and ring finger domains 1	Hs.108106	ENST00000543616
A_24_P204515	10.041	10.1014	10.0695	9.74476	9.74892	9.81303	0.000563652	0.146335	0.301753	BG187898	NA			Hs.545701
A_24_P94651	12.0544	12.1141	12.1146	11.8024	11.7629	11.8021	0.000497478	0.144677	0.305223	NM_006321	10425	ARIH2	ariadne homolog 2 (Drosophila)	Hs.633601	ENST00000356401
A_24_P130952	7.85171	7.83469	7.89175	7.51899	7.53871	7.5691	0.000163452	0.104769	0.317121	NM_032435	84451	KIAA1804	mixed lineage kinase 4	Hs.547779	ENST00000366622
A_24_P109351	8.29699	8.26424	8.32438	7.98084	7.99607	7.94365	0.000172936	0.104769	0.321682	NM_001009814	23078	KIAA0564	KIAA0564	Hs.368282	ENST00000281496
A_24_P544882	10.2265	10.2133	10.2827	9.94206	9.88392	9.93105	0.000372398	0.124408	0.321839	NM_003144	6745	SSR1	signal sequence receptor, alpha	Hs.114033	ENST00000244763
A_24_P410797	8.02621	7.96913	8.01129	7.65106	7.6595	7.71521	0.000283825	0.122765	0.326954	AK125979	8997	KALRN	kalirin, RhoGEF kinase	Hs.8004	ENST00000393496
A_23_P422911	9.70902	9.69479	9.74971	9.37875	9.40965	9.37905	0.000230775	0.117597	0.328692	NM_153456	266722	HS6ST3	heparan sulfate 6-O-sulfotransferase 3	Hs.171001
A_24_P344053	5.49074	5.41711	5.44114	5.12646	5.08085	5.14681	0.000362062	0.123551	0.331626	NM_015556	26037	SIPA1L1	signal-induced proliferation-associated 1 like 1	Hs.654657	ENST00000537413
A_23_P116809	11.2091	11.1289	11.1311	10.8621	10.7869	10.8118	0.000714496	0.155458	0.336109	NM_016057	22818	COPZ1	coatomer protein complex, subunit zeta 1	Hs.505652	ENST00000262061
A_24_P276628	9.66646	9.58567	9.62365	9.25988	9.33683	9.26056	0.000628829	0.14936	0.339506	NM_000310	5538	PPT1	palmitoyl-protein thioesterase 1	Hs.3873	ENST00000527107
A_23_P143514	7.40196	7.32789	7.42472	7.01715	7.08952	7.01744	0.000967316	0.165142	0.34349	NR_027292	728039	SSR4P1	signal sequence receptor, delta pseudogene 1	Hs.309203
A_23_P169293	7.26998	7.24107	7.30953	6.94238	6.8963	6.92174	0.000280367	0.122765	0.353389	NM_021951	1761	DMRT1	doublesex and mab-3 related transcription factor 1	Hs.98586	ENST00000382276
A_32_P134209	9.05768	9.12112	9.08634	8.75676	8.7048	8.71419	0.000132379	0.0989019	0.363133	NM_001106	93	ACVR2B	activin A receptor, type IIB	Hs.174273
A_23_P313623	10.17	10.1227	10.1868	9.77862	9.84883	9.74971	0.000997154	0.165142	0.367443	NM_015198	23242	COBL	cordon-bleu homolog (mouse)	Hs.99141	ENST00000462395
A_24_P388528	9.4399	9.4852	9.51895	9.08326	9.12766	9.09639	0.000524716	0.146335	0.37891	NM_173216	6480	ST6GAL1	ST6 beta-galactosamide alpha-2,6-sialyltranferase 1	Hs.207459	ENST00000470633
A_24_P242204	6.5733	6.55841	6.54935	6.19208	6.18113	6.16281	6.05e-06	0.054505	0.381679	NM_145799	23157	2016-09-06	septin 6	Hs.496666	ENST00000343984
A_23_P322562	9.57793	9.51458	9.57328	9.19016	9.17361	9.13281	0.00015323	0.104681	0.389736	NM_004210	9148	NEURL	neuralized homolog (Drosophila)	Hs.730611	ENST00000369780
A_24_P131580	9.9771	10.0305	9.99695	9.59003	9.64137	9.57938	0.000113529	0.0952046	0.39793	NM_031313	251	ALPPL2	alkaline phosphatase, placental-like 2	Hs.333509	ENST00000295453
A_23_P421401	8.39447	8.48109	8.47048	7.99744	8.0449	8.09828	0.000559164	0.146335	0.401804	NM_002609	5159	PDGFRB	platelet-derived growth factor receptor, beta polypeptide	Hs.509067	ENST00000544453
A_24_P726215	10.8988	10.9694	11.0077	10.5276	10.5137	10.6122	0.000781309	0.156609	0.407467	AK026168	NA			Hs.485155
A_23_P102364	10.7865	10.8585	10.8518	10.4066	10.4207	10.441	0.000834568	0.158839	0.409516	NM_019850	25791	NGEF	neuronal guanine nucleotide exchange factor	Hs.97316	ENST00000264051
A_32_P42574	13.7338	13.7539	13.8057	13.3489	13.3344	13.376	0.000338762	0.123551	0.411376	NM_032800	84886	C1orf198	chromosome 1 open reading frame 198	Hs.520494	ENST00000366663
A_24_P364263	10.6493	10.6916	10.6945	10.2744	10.2548	10.2632	0.000318626	0.123551	0.414315	NM_017878	54979	HRASLS2	HRAS-like suppressor 2	Hs.272805	ENST00000255695
A_24_P309912	10.8346	10.8611	10.8283	10.4229	10.3892	10.4201	8.61e-06	0.054505	0.430616	NM_000339	6559	SLC12A3	solute carrier family 12 (sodium/chloride transporters), member 3	Hs.669115	ENST00000262502
A_24_P142503	8.86444	8.97907	8.93066	8.52427	8.46394	8.41793	0.000563728	0.146335	0.456007	NM_018242	55244	SLC47A1	solute carrier family 47, member 1	Hs.232054	ENST00000270570
A_32_P102129	7.86066	7.82409	7.9241	7.39942	7.38732	7.45318	0.000414548	0.128294	0.456309	BM929303	NA			Hs.584756
A_32_P132748	9.3761	9.47872	9.45223	8.92054	8.96887	8.99937	0.000388034	0.127326	0.472756	BC018626	NA			Hs.597835
A_24_P554156	11.7417	11.8386	11.7147	11.2079	11.309	11.3399	0.000956642	0.165142	0.479383	AK057088	NA			Hs.592692
A_23_P211909	7.70866	7.77271	7.72716	7.19676	7.30566	7.2555	0.000587954	0.146642	0.483537	NM_002670	5357	PLS1	plastin 1	Hs.203637	ENST00000337777
A_23_P93629	12.4401	12.5605	12.5014	11.9897	11.9597	12.0723	0.000523722	0.146335	0.493432	NM_015905	8805	TRIM24	tripartite motif containing 24	Hs.490287	ENST00000415680
A_24_P945283	10.2756	10.3778	10.3211	9.87542	9.77288	9.82046	0.000276695	0.122765	0.501909	NM_021120	1741	DLG3	discs, large homolog 3 (Drosophila)	Hs.522680	ENST00000542398
A_23_P208293	13.3877	13.4326	13.4246	12.9433	12.9076	12.8766	6.05e-05	0.0810924	0.505805	NM_001042724	5819	PVRL2	poliovirus receptor-related 2 (herpesvirus entry mediator B)	Hs.655455	ENST00000252483
A_23_P52939	8.72458	8.6779	8.77729	8.1805	8.2497	8.21979	0.000259902	0.122539	0.509928	NM_003627	8501	SLC43A1	solute carrier family 43, member 1	Hs.591952	ENST00000528450
A_24_P224727	11.0828	10.9532	11.0144	10.4499	10.5024	10.5456	0.000574991	0.146335	0.517476	NM_004364	1050	CEBPA	CCAAT/enhancer binding protein (C/EBP), alpha	Hs.76171	ENST00000498907
A_23_P69293	7.19891	7.1973	7.33162	6.66473	6.69093	6.79651	0.000983108	0.165142	0.525222	NM_018397	55349	CHDH	choline dehydrogenase	Hs.126688	ENST00000315251
A_32_P159289	9.27711	9.28241	9.17142	8.70545	8.65459	8.77015	0.000424952	0.129346	0.533585	NA	NA	NA	NA	NA	NA
A_23_P162668	9.5211	9.50702	9.51919	8.9729	8.97009	8.98831	3.94e-07	0.0162074	0.538669	NM_001874	1368	CPM	carboxypeptidase M	Hs.654387	ENST00000546556
A_32_P213930	7.01579	7.00267	7.14078	6.50579	6.56642	6.43988	0.000773266	0.155761	0.549054	NA	NA	NA	NA	NA	NA
A_32_P59302	7.34851	7.4485	7.43739	6.84443	6.83732	6.88655	0.000674428	0.152834	0.555362	NM_024503	59269	HIVEP3	human immunodeficiency virus type I enhancer binding protein 3	Hs.729693	ENST00000372583
A_24_P938352	6.90133	6.84467	6.84057	6.35094	6.26522	6.26619	0.000175852	0.104769	0.568072	NM_001874	1368	CPM	carboxypeptidase M	Hs.654387	ENST00000338356
A_23_P94103	12.1352	12.1426	12.1105	11.5328	11.5952	11.5391	0.0001554	0.104681	0.573711	NM_173833	286133	SCARA5	scavenger receptor class A, member 5 (putative)	Hs.591833	ENST00000380385
A_23_P50678	9.25317	9.08583	9.18043	8.63697	8.61409	8.50708	0.00086184	0.160244	0.587097	NM_139355	4145	MATK	megakaryocyte-associated tyrosine kinase	Hs.631845	ENST00000310132
A_23_P57760	7.35301	7.37935	7.39747	6.84543	6.78342	6.73876	0.000772886	0.155761	0.587405	NM_152282	92370	ACPL2	acid phosphatase-like 2	Hs.657887	ENST00000393007
A_24_P403561	9.42742	9.414	9.47854	8.87251	8.87043	8.80402	4.4e-05	0.0754058	0.590999	NM_002334	4038	LRP4	low density lipoprotein receptor-related protein 4	Hs.4930	ENST00000529604
A_23_P335329	11.7659	11.801	11.7753	11.1445	11.2201	11.2041	0.000272133	0.122765	0.591152	NM_004485	2786	GNG4	guanine nucleotide binding protein (G protein), gamma 4	Hs.159711	ENST00000366598
A_32_P194974	5.45814	5.54273	5.4585	4.81599	4.96155	4.89281	0.000617683	0.149035	0.596343	NA	NA	NA	NA	NA	NA
A_23_P79587	14.9472	14.841	14.97	14.2951	14.2504	14.3327	0.000555443	0.146335	0.626663	NM_001632	250	ALPP	alkaline phosphatase, placental	Hs.284255	ENST00000485563
A_23_P124905	10.268	10.3236	10.4084	9.74131	9.68578	9.64868	0.000448575	0.132607	0.641415	NM_002522	4884	NPTX1	neuronal pentraxin I	Hs.514556	ENST00000535681
A_23_P58091	10.7689	10.7258	10.8068	10.1566	10.0503	10.1652	0.000347899	0.123551	0.643147		7375	USP4	ubiquitin specific peptidase 4 (proto-oncogene)		ENST00000462673
A_23_P68851	7.69462	7.76626	7.64875	7.04014	7.01468	6.97774	0.00035119	0.123551	0.692355	NM_001039570	83999	KREMEN1	kringle containing transmembrane protein 1	Hs.229335	ENST00000400338
A_23_P252721	9.57975	9.67679	9.77015	8.95606	9.05214	8.85759	0.000788461	0.157275	0.7203	NM_182643	10395	DLC1	deleted in liver cancer 1	Hs.134296	ENST00000358919
A_23_P108143	10.2639	10.3576	10.3862	9.5506	9.62198	9.66413	0.000138587	0.10169	0.723681	NM_000156	2593	GAMT	guanidinoacetate N-methyltransferase	Hs.81131	ENST00000252288
A_23_P159237	8.53269	8.61139	8.59068	7.90402	7.7545	7.8177	0.000521291	0.146335	0.752849	NM_005293	2843	GPR20	G protein-coupled receptor 20	Hs.188859	ENST00000377741
A_24_P135276	12.818	12.7609	12.7982	12.0435	12.0128	12.007	9.92e-06	0.054505	0.771272	NM_032172	84132	USP42	ubiquitin specific peptidase 42	Hs.31856	ENST00000521713
A_32_P197060	8.82077	8.67869	8.77015	7.88192	7.94908	8.04593	0.000252253	0.122539	0.797563	NM_001195243	100287482	LOC100287482	uncharacterized protein LOC100287482	Hs.178144
A_24_P157370	6.75979	6.73904	6.85822	5.97757	5.93759	5.95787	0.000858754	0.160244	0.828002	NM_018725	55540	IL17RB	interleukin 17 receptor B	Hs.654970	ENST00000288167
A_23_P67847	2.49417	2.6008	2.74655	1.78716	1.55121	1.76326	0.000955939	0.165142	0.913292	NM_024572	79623	GALNT14	UDP-N-acetyl-alpha-D-galactosamine:polypeptide N-acetylgalactosaminyltransferase 14 (GalNAc-T14)	Hs.468058	ENST00000356174
A_24_P339514	10.9653	10.8855	10.8616	9.88259	9.91289	10.0246	0.000105305	0.0926124	0.964098	NM_000767	1555	CYP2B6	cytochrome P450, family 2, subfamily B, polypeptide 6	Hs.1360	ENST00000324071
A_32_P140030	6.87197	6.9073	6.9881	5.70711	5.54677	5.72806	0.000186007	0.106156	1.2618	NM_213596	121643	FOXN4	forkhead box N4	Hs.528316	ENST00000299162
A_24_P314337	6.62805	6.55085	6.67734	5.36952	5.18711	5.34497	0.00012927	0.0983672	1.31821	NM_003785	8712	PAGE1	P antigen family, member 1 (prostate associated)	Hs.128231	ENST00000376150
A_23_P257803	9.28772	9.28572	9.43869	1.71667	1.44934	2.3044	0.000760519	0.155761	7.51391	NM_013391	29958	DMGDH	dimethylglycine dehydrogenase	Hs.655653	ENST00000255189
